# Supplementary material for: Virulence and Genetic Diversity of Puccinia spp., Causal Agents of Rust on Switchgrass (Panicum virgatum L.) in the USA
Source: Pathogens. 2025 Feb 14;14(2):194. doi: 10.3390/pathogens14020194 (PMC11858125; doi:10.3390/pathogens14020194)
Supplement: Supplementary file 1 [file pathogens-14-00194-s001.zip]

Archive with 5 entries (4 files):
- Supplementary figures May25-Dec23-Dec28-Feb13.pdf
- Supplementary Tables May25-Oct14-Dec22-Dec28-Feb13.xlsx
- __MACOSX/
- __MACOSX/._Supplementary figures May25-Dec23-Dec28-Feb13.docx
- __MACOSX/._Supplementary Tables May25-Oct14-Dec22-Dec28-Feb13.xlsx
