# Supplementary material for: Virulence and Genetic Diversity of Puccinia spp., Causal Agents of Rust on Switchgrass (Panicum virgatum L.) in the USA
Source: Pathogens. 2025 Feb 14;14(2):194. doi: 10.3390/pathogens14020194 (PMC11858125; doi:10.3390/pathogens14020194)
Supplement: Supplementary file 1 [file pathogens-14-00194-s001.zip › Supplementary Tables May25-Oct14-Dec22-Dec28-Feb13.xlsx]

## Sheet: Table S1
Table S1: Disease scoring (average of 3 replicates) and virulence pattern of 14 single-spore Puccinia spp. isolates from switchgrass assessed on a set of 38 switchgrass accessions of the SSDP
				Puccinina spp. isolate
Switchgrass accession	U. S. State/Country	Ecotype	Ploidy	AL-wild-1-02	AL-3539-1-05	GA2011A03	GA2012G04	OK15×4-6-05	OK13×12-4-07	TN1B-3-02	TNP-4-01	TX172-2-01	TX39-6-06	VA2015G04	VA2015E05	WI2015D04	WI2015B03
PI 315723	NC	L	4x	3.3 (R)	3.3 (R)	2.3 (R)	3 (R)	3 (R)	2.6 (R)	3 (R)	2.3 (R)	2 (R)	2 (R)	1 (R)	1.3 (R)	2 (R)	1.6 (R)
PI 315724	KS	U	4x/6x/8x	3 (R)	3 (R)	3 (R)	2.6 (R)	2.6 (R)	3 (R)	3 (R)	2 (R)	3.3 (R)	5 (S)	2 (R)	2.6 (R)	5 (S)	5 (S)
PI 315725	MS	U	4x	3 (R)	3 (R)	3 (R)	3 (R)	5 (S)	5.3 (S)	2 (R)	1 (R)	1.3 (R)	1.6 (R)	1.6 (R)	1 (R)	1.6 (R)	2 (R)
PI 315727	NC	L	4x	4.6 (S)	3 (R)	3 (R)	3.3 (R)	6.3 (I)	7.6 (I)	3 (R)	3 (R)	2.6 (R)	2 (R)	3 (R)	3 (R)	6.3 (I)	6.3 (I)
PI 315728	NC	L	4x	7.6 (I)	7.3 (I)	6 (I)	5.6 (S)	5.6 (S)	5.6 (S)	7 (I)	8 (I)	8.3 (I)	8.6 (I)	7 (I)	7 (I)	8.6 (I)	7.6 (I)
PI 337553	Argentina	U	8x	6.3 (I)	6 (I)	6.3 (I)	6.6 (I)	6.6 (I)	7 (I)	6.6 (I)	5 (S)	5 (S)	5 (S)	8 (I)	8.3 (I)	5 (S)	5 (S)
PI 414065 (Pangburn)	AR	L	4x	8.3 (I)	7.3 (I)	7.3 (I)	7.3 (I)	7.3 (I)	8 (I)	8 (I)	8 (I)	8 (I)	7 (I)	7 (I)	7 (I)	7 (I)	7 (I)
PI 414066 (Grenville)	NM	U	8x	5 (S)	5 (S)	5 (S)	5 (S)	5 (S)	5 (S)	5 (S)	5.3 (S)	6 (I)	6 (I)	4.3 (S)	4.6 (S)	2 (R)	3 (R)
PI 414067	NC	U	8x	5.6 (S)	5 (S)	7.3 (I)	3 (R)	3 (R)	3 (R)	3 (R)	3 (R)	3 (R)	3 (R)	9 (I)	9 (I)	3 (R)	3 (R)
PI 414068	KS	U	-	2.6 (R)	3 (R)	3.3 (R)	3.3 (R)	4 (S)	4 (S)	2 (R)	2 (R)	1.3 (R)	1.3 (R)	3.6 (R)	4 (S)	1.3 (R)	1.6 (R)
PI 414070	KS	L	4x	6 (I)	6 (I)	6.6 (I)	6.3 (I)	7 (I)	2.6 (R)	7.3 (I)	8 (I)	6 (I)	6 (I)	6.3 (I)	7 (I)	6 (I)	7 (I)
PI 421138 (Carthage)	NC	U	8x	1 (R)	1.3 (R)	1.6 (R)	1.6 (R)	1.3 (R)	1 (R)	3 (R)	3.3 (R)	3 (R)	3 (R)	2 (R)	2 (R)	3 (R)	3 (R)
PI 421520 (Blackwell)	OK	U	4x/8x	2 (R)	2.3 (R)	3 (R)	3 (R)	2.3 (R)	2 (R)	3 (R)	3.3 (R)	5 (S)	5 (S)	3 (R)	2.6 (R)	5 (S)	5 (S)
PI 421521 (Kanlow)	OK	L	4x	9 (I)	8.3 (I)	7.3 (I)	7 (I)	6.3 (I)	6 (I)	8.3 (I)	9 (I)	9 (I)	9 (I)	8 (I)	8 (I)	9 (I)	9 (I)
PI 421999	AR	L	4x	7 (I)	7 (I)	7 (I)	6 (I)	8 (I)	8 (I)	7 (I)	7.3 (I)	7 (I)	7 (I)	7 (I)	6.6 (I)	7 (I)	7 (I)
PI 422001 (Stuart)	FL	L	4x	4.3 (S)	5 (S)	5 (S)	4.6 (S)	5 (S)	5 (S)	6 (I)	6 (I)	9 (I)	9 (I)	5 (S)	5 (S)	9 (I)	9 (I)
PI 422003	FL	L	8x	1 (R)	1.3 (R)	1.3 (R)	1.3 (R)	1 (R)	1 (R)	3 (R)	3 (R)	9 (I)	9 (I)	1.6 (R)	1.3 (R)	8 (I)	8 (I)
PI 422006 (Alamo)	TX	L	4x/8x	5.3 (S)	5 (S)	5 (S)	5 (S)	8 (I)	8 (I)	5 (S)	4.6 (S)	5 (S)	5 (S)	5 (S)	5 (S)	5 (S)	5 (S)
PI 422016	FL	L	4x	1.3 (R)	1 (R)	1 (R)	1 (R)	1 (R)	1 (R)	1 (R)	1 (R)	1 (R)	3.3 (R)	1 (R)	1 (R)	3 (R)	3 (R)
PI 431575	WV	U	4x/8x	2 (R)	1.6 (R)	1.3 (R)	1.6 (R)	1 (R)	1 (R)	1 (R)	1 (R)	1 (R)	1 (R)	1 (R)	1 (R)	3 (R)	3 (R)
PI 469228 (Cave-In-Rock)	IL	U	8x	6.3 (I)	8.3 (I)	8 (I)	8 (I)	8 (I)	7.6 (I)	8 (I)	7.3 (I)	9 (I)	9 (I)	8.3 (I)	9 (I)	2 (R)	2 (R)
PI 476290	NC	L	4x	3 (R)	2.6 (R)	3 (R)	3 (R)	6.3 (I)	9 (I)	2.3 (R)	4 (S)	4 (S)	4 (S)	3 (R)	2.3 (R)	4 (S)	4 (S)
PI 476291	MD	L	4x	1 (R)	1 (R)	6.3 (I)	2 (R)	1 (R)	1 (R)	8 (I)	9 (I)	9 (I)	9 (I)	6.6 (I)	7.6 (I)	9 (I)	9 (I)
PI 476292	AR	U	4x/8x	1 (R)	1.6 (R)	1.6 (R)	2 (R)	3 (R)	2 (R)	1.6 (R)	2.6 (R)	1 (R)	1 (R)	2 (R)	2 (R)	1 (R)	3 (R)
PI 476293	NJ	L	4x	8.3 (I)	7.6 (I)	6.6 (I)	6 (I)	7.6 (I)	7.3 (I)	7.3 (I)	8 (I)	7 (I)	7.6 (I)	7 (I)	7 (I)	6.6 (I)	5 (S)
PI 476294	CO	U	4x/6x	7 (I)	6.3 (I)	3 (R)	3 (R)	7.3 (I)	6.3 (I)	1.6 (R)	1 (R)	1 (R)	1.3 (R)	3 (R)	3 (R)	1 (R)	1.3 (R)
PI 476295	CO	U	-	7 (I)	7 (I)	7 (I)	7 (I)	8 (I)	8 (I)	7 (I)	7 (I)	7 (I)	7 (I)	8 (I)	8 (I)	7 (I)	8.3 (I)
PI 537588 (Dacotah)	ND	U	4x	8.6 (I)	7.3 (I)	5 (S)	5 (S)	7 (I)	7 (I)	5 (S)	4.6 (S)	5 (S)	4.3 (S)	6.6 (I)	6 (I)	9 (I)	9 (I)
PI642190 (Falcon)	NM	U	4x	9 (I)	8 (I)	8 (I)	8 (I)	8 (I)	3 (R)	8 (I)	8.3 (I)	8 (I)	8 (I)	8 (I)	8 (I)	8.3 (I)	9 (I)
PI 642191 (Summer)	SD	U	4x	5 (S)	5 (S)	5 (S)	5.6 (S)	7 (I)	4 (S)	5 (S)	5 (S)	5 (S)	5 (S)	5 (S)	5 (S)	5 (S)	4 (S)
Citrus Co-FL	FL	L	-	1.3 (R)	1 (R)	1.3 (R)	1.3 (R)	1.6 (R)	1.3 (R)	1.6 (R)	1 (R)	1 (R)	1.3 (R)	1 (R)	1 (R)	1.6 (R)	1 (R)
HSP-FL	FL	L	-	8.6 (I)	7 (I)	7.3 (I)	6.6 (I)	8 (I)	8 (I)	6.3 (I)	6.3 (I)	6 (I)	5.6 (S)	7 (I)	6.6 (I)	6 (I)	6 (I)
OSSP-FL	FL	L	4x/8x	1.3 (R)	1 (R)	1 (R)	1 (R)	1.3 (R)	1 (R)	1 (R)	1 (R)	1 (R)	1 (R)	1 (R)	1 (R)	3 (R)	3.3 (R)
Pasco Co-FL	FL	L	4x/8x	8.3 (I)	7.3 (I)	7 (I)	7 (I)	8 (I)	8.3 (I)	7 (I)	7 (I)	7 (I)	7 (I)	7 (I)	8 (I)	8.3 (I)	9 (I)
SNF	SC	L	-	3 (R)	3.3 (R)	3 (R)	3 (R)	2 (R)	2 (R)	3 (R)	3 (R)	2.6 (R)	4 (S)	3 (R)	3 (R)	4 (S)	4 (S)
PI 591824 (Shawnee)	-	U	8x	7 (I)	6 (I)	7 (I)	6 (I)	7 (I)	7 (I)	7 (I)	7 (I)	7 (I)	7 (I)	6.6 (I)	7.3 (I)	8 (I)	8 (I)
Sunburst	-	U	8x	8.3 (I)	9 (I)	9 (I)	8.3 (I)	6 (I)	6 (I)	9 (I)	8.6 (I)	8.6 (I)	8 (I)	9 (I)	9 (I)	6.3 (I)	7.6 (I)
2009FL-043_17005	FL	L	-	1 (R)	1 (R)	1 (R)	1 (R)	1.6 (R)	1 (R)	1 (R)	1 (R)	1 (R)	2 (R)	1 (R)	1 (R)	1 (R)	1 (R)
Disease scoring were evaluated on a 1-9 scale and converted to resistant (R<4), intermediate (I= 4-5) and susceptible (S>6) reactions

## Sheet: Table S2
Table S2: List of the 720 Puccinia spp. haplotypes from switchgrass, their origin and their 654 bp sequence of EF-1α gene
Sample#	SampleID	FieldID	Year of sampling	State of sampling	MLGID	Genetic cluster	SNP1	SNP2	SNP3	SNP4	SNP5	SNP6	SNP7	SNP8	SNP9	SNP10	SNP11	SNP12	SNP13	SNP14	SNP15	SNP16	SNP17	SNP18	SNP19	SNP20	SNP21	SNP22	SNP23	SNP24	SNP25	SNP26	SNP27	SNP28	SNP29	SNP30	SNP31	SNP32	SNP33	SNP34	SNP35	SNP36	SNP37	SNP38	SNP39	SNP40	SNP41	SNP42	SNP43
1	AL-WILD-1-02	AL-WILD	2015	AL	MLG97	Pop1	T	A	T	C	G	A	C	A	A	G	C	G	A	A	C	C	A	T	C	G	A	G	A	A	G	T	T	T	G	A	G	A	A	G	G	A	A	G	C	T	G	C	C
2	AL-WILD-1-03	AL-WILD	2015	AL	MLG35	Pop2	T	A	T	C	G	A	C	A	A	G	C	G	A	A	C	C	A	T	C	G	A	G	A	A	G	T	T	T	G	A	G	A	A	G	G	A	A	G	C	T	G	C	C
3	AL-WILD-1-04	AL-WILD	2015	AL	MLG52	Pop2	T	A	T	C	G	A	C	A	A	G	C	G	A	A	C	C	A	T	C	G	A	G	A	A	G	T	T	T	G	A	G	A	A	G	G	A	A	G	C	T	G	C	C
4	AL-WILD-1-05	AL-WILD	2015	AL	MLG35	Pop2	T	A	T	C	G	A	C	A	A	G	C	G	A	A	C	C	A	T	C	G	A	G	A	A	G	T	T	T	G	A	G	A	A	G	G	A	A	G	C	T	G	C	C
5	AL-WILD-1-06	AL-WILD	2015	AL	MLG46	Pop2	T	A	T	C	G	A	C	A	A	G	C	G	A	A	C	C	A	T	C	G	A	G	A	A	G	T	T	T	G	A	G	A	A	G	G	A	A	G	C	T	G	C	C
6	AL-WILD-1-07	AL-WILD	2015	AL	MLG97	Pop1	T	A	T	C	G	A	C	A	A	G	C	G	A	A	C	C	A	T	C	G	A	G	A	A	G	T	T	T	G	A	G	A	A	G	G	A	A	G	C	T	G	C	C
7	AL-WILD-1-08	AL-WILD	2015	AL	MLG49	Pop2	T	A	T	C	G	A	C	A	A	G	C	G	A	A	C	C	A	T	C	G	A	G	A	A	G	T	T	T	G	A	G	A	A	G	G	A	A	G	C	T	G	C	C
8	AL-WILD-2-01	AL-WILD	2015	AL	MLG67	Pop1	T	A	T	C	G	A	C	A	A	G	C	G	A	A	C	C	A	T	C	G	A	G	A	A	G	T	T	T	G	A	G	A	A	G	G	A	A	G	C	T	G	C	C
9	AL-WILD-2-02	AL-WILD	2015	AL	MLG91	Pop1	T	A	T	C	G	A	C	A	A	G	C	G	A	A	C	C	A	T	C	G	A	G	A	A	G	T	T	T	G	A	G	A	A	G	G	A	A	G	C	T	G	C	C
10	AL-WILD-2-03	AL-WILD	2015	AL	MLG97	Pop1	T	A	T	C	G	A	C	A	A	G	C	G	A	A	C	C	A	T	C	G	A	G	A	A	G	T	T	T	G	A	G	A	A	G	G	A	A	G	C	T	G	C	C
11	AL-WILD-2-04	AL-WILD	2015	AL	MLG97	Pop1	T	A	T	C	G	A	C	A	A	G	C	G	A	A	C	C	A	T	C	G	A	G	A	A	G	T	T	T	G	A	G	A	A	G	G	A	A	G	C	T	G	C	C
12	AL-WILD-2-05	AL-WILD	2015	AL	MLG67	Pop1	T	A	T	C	G	A	C	A	A	G	C	G	A	A	C	C	A	T	C	G	A	G	A	A	G	T	T	T	G	A	G	A	A	G	G	A	A	G	C	T	G	C	C
13	AL-WILD-2-06	AL-WILD	2015	AL	MLG69	Pop1	T	A	T	C	G	A	C	A	A	G	C	G	A	A	C	C	A	T	C	G	A	G	A	A	G	T	T	T	G	A	G	A	A	G	G	A	A	G	C	T	G	C	C
14	AL-WILD-2-07	AL-WILD	2015	AL	MLG52	Pop2	T	A	T	C	G	A	C	A	A	G	C	G	A	A	C	C	A	T	C	G	A	G	A	A	G	T	T	T	G	A	G	A	A	G	G	A	A	G	C	T	G	C	C
15	AL-WILD-2-08	AL-WILD	2015	AL	MLG97	Pop1	T	A	T	C	G	A	C	A	A	G	C	G	A	A	C	C	A	T	C	G	A	G	A	A	G	T	T	T	G	A	G	A	A	G	G	A	A	G	C	T	G	C	C
16	AL-WILD-2-09	AL-WILD	2015	AL	MLG67	Pop1	T	A	T	C	G	A	C	A	A	G	C	G	A	A	C	C	A	T	C	G	A	G	A	A	G	T	T	T	G	A	G	A	A	G	G	A	A	G	C	T	G	C	C
17	AL-WILD-3-01	AL-WILD	2015	AL	MLG46	Pop2	T	A	T	C	G	A	C	A	A	G	C	G	A	A	C	C	A	T	C	G	A	G	A	A	G	T	T	T	G	A	G	A	A	G	G	A	A	G	C	T	G	C	C
18	AL-WILD-3-06	AL-WILD	2015	AL	MLG97	Pop1	T	A	T	C	G	A	C	A	A	G	C	G	A	A	C	C	A	T	C	G	A	G	A	A	G	T	T	T	G	A	G	A	A	G	G	A	A	G	C	T	G	C	C
19	AL-WILD-3-07	AL-WILD	2015	AL	MLG46	Pop2	T	A	T	C	G	A	C	A	A	G	C	G	A	A	C	C	A	T	C	G	A	G	A	A	G	T	T	T	G	A	G	A	A	G	G	A	A	G	C	T	G	C	C
20	AL-WILD-3-08	AL-WILD	2015	AL	MLG46	Pop2	T	A	T	C	G	A	C	A	A	G	C	G	A	A	C	C	A	T	C	G	A	G	A	A	G	T	T	T	G	A	G	A	A	G	G	A	A	G	C	T	G	C	C
21	AL-WILD-5-01	AL-WILD	2015	AL	MLG47	Pop2	T	A	T	C	G	A	C	A	A	G	C	G	A	A	C	C	A	T	C	G	A	G	A	A	G	T	T	T	G	A	G	A	A	G	G	A	A	G	C	T	G	C	C
22	AL-WILD-5-02	AL-WILD	2015	AL	MLG48	Pop2	T	A	T	C	G	A	C	A	A	G	C	G	A	A	C	C	A	T	C	G	A	G	A	A	G	T	T	T	G	A	G	A	A	G	G	A	A	G	C	T	G	C	C
23	AL-WILD-5-03	AL-WILD	2015	AL	MLG46	Pop2	T	A	T	C	G	A	C	A	A	G	C	G	A	A	C	C	A	T	C	G	A	G	A	A	G	T	T	T	G	A	G	A	A	G	G	A	A	G	C	T	G	C	C
24	AL-WILD-5-04	AL-WILD	2015	AL	MLG46	Pop2	T	A	T	C	G	A	C	A	A	G	C	G	A	A	C	C	A	T	C	G	A	G	A	A	G	T	T	T	G	A	G	A	A	G	G	A	A	G	C	T	G	C	C
25	AL-WILD-5-05	AL-WILD	2015	AL	MLG97	Pop1	T	A	T	C	G	A	C	A	A	G	C	G	A	A	C	C	A	T	C	G	A	G	A	A	G	T	T	T	G	A	G	A	A	G	G	A	A	G	C	T	G	C	C
26	AL-WILD-5-06	AL-WILD	2015	AL	MLG97	Pop1	T	A	T	C	G	A	C	A	A	G	C	G	A	A	C	C	A	T	C	G	A	G	A	A	G	T	T	T	G	A	G	A	A	G	G	A	A	G	C	T	G	C	C
27	AL-WILD-5-07	AL-WILD	2015	AL	MLG36	Pop2	T	A	T	C	G	A	C	A	A	G	C	G	A	A	C	C	A	T	C	G	A	G	A	A	G	T	T	T	G	A	G	A	A	G	G	A	A	G	C	T	G	C	C
28	AL-WILD-5-08	AL-WILD	2015	AL	MLG47	Pop2	T	A	T	C	G	A	C	A	A	G	C	G	A	A	C	C	A	T	C	G	A	G	A	A	G	T	T	T	G	A	G	A	A	G	G	A	A	G	C	T	G	C	C
29	AL-WILD-6-01	AL-WILD	2015	AL	MLG97	Pop1	T	A	T	C	G	A	C	A	A	G	C	G	A	A	C	C	A	T	C	G	A	G	A	A	G	T	T	T	G	A	G	A	A	G	G	A	A	G	C	T	G	C	C
30	AL-WILD-6-02	AL-WILD	2015	AL	MLG20	Pop1	T	A	T	C	G	A	C	A	A	G	C	G	A	A	C	C	A	T	C	G	A	G	A	A	G	T	T	T	G	A	G	A	A	G	G	A	A	G	C	T	G	C	C
31	AL-WILD-6-03	AL-WILD	2015	AL	MLG68	Pop1	T	A	T	C	G	A	C	A	A	G	C	G	A	A	C	C	A	T	C	G	A	G	A	A	G	T	T	T	G	A	G	A	A	G	G	A	A	G	C	T	G	C	C
32	AL-WILD-6-05	AL-WILD	2015	AL	MLG46	Pop2	T	A	T	C	G	A	C	A	A	G	C	G	A	A	C	C	A	T	C	G	A	G	A	A	G	T	T	T	G	A	G	A	A	G	G	A	A	G	C	T	G	C	C
33	AL-WILD-6-06	AL-WILD	2015	AL	MLG97	Pop1	T	A	T	C	G	A	C	A	A	G	C	G	A	A	C	C	A	T	C	G	A	G	A	A	G	T	T	T	G	A	G	A	A	G	G	A	A	G	C	T	G	C	C
34	AL-WILD-6-07	AL-WILD	2015	AL	MLG51	Pop2	T	A	T	C	G	A	C	A	A	G	C	G	A	A	C	C	A	T	C	G	A	G	A	A	G	T	T	T	G	A	G	A	A	G	G	A	A	G	C	T	G	C	C
35	AL-WILD-6-08	AL-WILD	2015	AL	MLG43	Pop2	T	A	T	C	G	A	C	A	A	G	C	G	A	A	C	C	A	T	C	G	A	G	A	A	G	T	T	T	G	A	G	A	A	G	G	A	A	G	C	T	G	C	C
36	AL-WILD-6-09	AL-WILD	2015	AL	MLG10	Pop2	T	A	T	C	G	A	C	A	A	G	C	G	A	A	C	C	A	T	C	G	A	G	A	A	G	T	T	T	G	A	G	A	A	G	G	A	A	G	C	T	G	C	C
37	AL-WILD-6-10	AL-WILD	2015	AL	MLG97	Pop1	T	A	T	C	G	A	C	A	A	G	C	G	A	A	C	C	A	T	C	G	A	G	A	A	G	T	T	T	G	A	G	A	A	G	G	A	A	G	C	T	G	C	C
38	AL-WILD-6-11	AL-WILD	2015	AL	MLG47	Pop2	T	A	T	C	G	A	C	A	A	G	C	G	A	A	C	C	A	T	C	G	A	G	A	A	G	T	T	T	G	A	G	A	A	G	G	A	A	G	C	T	G	C	C
39	AL-WILD-6-12	AL-WILD	2015	AL	MLG52	Pop2	T	A	T	C	G	A	C	A	A	G	C	G	A	A	C	C	A	T	C	G	A	G	A	A	G	T	T	T	G	A	G	A	A	G	G	A	A	G	C	T	G	C	C
40	AL-WILD-7-01	AL-WILD	2015	AL	MLG15	Pop2	T	A	T	C	G	A	C	A	A	G	C	G	A	A	C	C	A	T	C	G	A	G	A	A	G	T	T	T	G	A	G	A	A	G	G	G	A	G	C	T	G	C	C
41	AL-WILD-7-02	AL-WILD	2015	AL	MLG50	Pop2	T	A	T	C	G	A	C	A	A	G	C	G	A	A	C	C	A	T	C	G	A	G	A	A	G	T	T	T	G	A	G	A	A	G	G	A	A	G	C	T	G	C	C
42	AL-WILD-7-03	AL-WILD	2015	AL	MLG46	Pop2	T	A	T	C	G	A	C	A	A	G	C	G	A	A	C	C	A	T	C	G	A	G	A	A	G	T	T	T	G	A	G	A	A	G	G	A	A	G	C	T	G	C	C
43	AL-WILD-7-04	AL-WILD	2015	AL	MLG17	Pop2	T	A	T	C	G	A	C	A	A	G	C	G	A	A	C	C	A	T	C	G	A	G	A	A	G	T	T	T	G	A	G	A	A	G	G	A	A	G	C	T	G	C	C
44	AL-WILD-7-05	AL-WILD	2015	AL	MLG15	Pop2	T	A	T	C	G	A	C	A	A	G	C	G	A	A	C	C	A	T	C	G	A	G	A	A	G	T	T	T	G	A	G	A	A	G	G	G	A	G	C	T	G	C	C
45	AL-WILD-7-06	AL-WILD	2015	AL	MLG87	Pop1	T	A	T	C	G	A	C	A	A	G	C	G	A	A	C	C	A	T	C	G	A	G	A	A	G	T	T	T	G	A	G	A	A	G	G	A	A	G	C	T	G	C	C
46	AL-WILD-7-07	AL-WILD	2015	AL	MLG97	Pop1	T	A	T	C	G	A	C	A	A	G	C	G	A	A	C	C	A	T	C	G	A	G	A	A	G	T	T	T	G	A	G	A	A	G	G	A	A	G	C	T	G	C	C
47	AL-WILD-7-08	AL-WILD	2015	AL	MLG15	Pop2	T	A	T	C	G	A	C	A	A	G	C	G	A	A	C	C	A	T	C	G	A	G	A	A	G	T	T	T	G	A	G	A	A	G	G	G	A	G	C	T	G	C	C
48	AL-WILD-7-09	AL-WILD	2015	AL	MLG43	Pop2	T	A	T	C	G	A	C	A	A	G	C	G	A	A	C	C	A	T	C	G	A	G	A	A	G	T	T	T	G	A	G	A	A	G	G	A	A	G	C	T	G	C	C
49	AL-3539-1-01	AL-3539	2015	AL	MLG69	Pop1	T	A	T	C	G	A	C	A	A	G	C	G	A	A	C	C	A	T	C	G	A	G	A	A	G	T	T	T	G	A	G	A	A	G	G	A	A	G	C	T	G	C	C
50	AL-3539-1-02	AL-3539	2015	AL	MLG46	Pop2	T	A	T	C	G	A	C	A	A	G	C	G	A	A	C	C	A	T	C	G	A	G	A	A	G	T	T	T	G	A	G	A	A	G	G	A	A	G	C	T	G	C	C
51	AL-3539-1-03	AL-3539	2015	AL	MLG46	Pop2	T	A	T	C	G	A	C	A	A	G	C	G	A	A	C	C	A	T	C	G	A	G	A	A	G	T	T	T	G	A	G	A	A	G	G	A	A	G	C	T	G	C	C
52	AL-3539-1-04	AL-3539	2015	AL	MLG68	Pop1	T	A	T	C	G	A	C	A	A	G	C	G	A	A	C	C	A	T	C	G	A	G	A	A	G	T	T	T	G	A	G	A	A	G	G	A	A	G	C	T	G	C	C
53	AL-3539-1-05	AL-3539	2015	AL	MLG97	Pop1	T	A	T	C	G	A	C	A	A	G	C	G	A	A	C	C	A	T	C	G	A	G	A	A	G	T	T	T	G	A	G	A	A	G	G	A	A	G	C	T	G	C	C
54	AL-3539-1-06	AL-3539	2015	AL	MLG46	Pop2	T	A	T	C	G	A	C	A	A	G	C	G	A	A	C	C	A	T	C	G	A	G	A	A	G	T	T	T	G	A	G	A	A	G	G	A	A	G	C	T	G	C	C
55	AL-3539-1-07	AL-3539	2015	AL	MLG69	Pop1	T	A	T	C	G	A	C	A	A	G	C	G	A	A	C	C	A	T	C	G	A	G	A	A	G	T	T	T	G	A	G	A	A	G	G	A	A	G	C	T	G	C	C
56	AL-3539-1-08	AL-3539	2015	AL	MLG69	Pop1	T	A	T	C	G	A	C	A	A	G	C	G	A	A	C	C	A	T	C	G	A	G	A	A	G	T	T	T	G	A	G	A	A	G	G	A	A	G	C	T	G	C	C
57	AL-3539-2-02	AL-3539	2015	AL	MLG46	Pop2	T	A	T	C	G	A	C	A	A	G	C	G	A	A	C	C	A	T	C	G	A	G	A	A	G	T	T	T	G	A	G	A	A	G	G	A	A	G	C	T	G	C	C
58	AL-3539-2-03	AL-3539	2015	AL	MLG97	Pop1	T	A	T	C	G	A	C	A	A	G	C	G	A	A	C	C	A	T	C	G	A	G	A	A	G	T	T	T	G	A	G	A	A	G	G	A	A	G	C	T	G	C	C
59	AL-3539-2-04	AL-3539	2015	AL	MLG97	Pop1	T	A	T	C	G	A	C	A	A	G	C	G	A	A	C	C	A	T	C	G	A	G	A	A	G	T	T	T	G	A	G	A	A	G	G	A	A	G	C	T	G	C	C
60	AL-3539-2-05	AL-3539	2015	AL	MLG97	Pop1	T	A	T	C	G	A	C	A	A	G	C	G	A	A	C	C	A	T	C	G	A	G	A	A	G	T	T	T	G	A	G	A	A	G	G	A	A	G	C	T	G	C	C
61	AL-3539-2-06	AL-3539	2015	AL	MLG52	Pop2	T	A	T	C	G	A	C	A	A	G	C	G	A	A	C	C	A	T	C	G	A	G	A	A	G	T	T	T	G	A	G	A	A	G	G	A	A	G	C	T	G	C	C
62	AL-3539-2-07	AL-3539	2015	AL	MLG97	Pop1	T	A	T	C	G	A	C	A	A	G	C	G	A	A	C	C	A	T	C	G	A	G	A	A	G	T	T	T	G	A	G	A	A	G	G	A	A	G	C	T	G	C	C
63	AL-3539-2-08	AL-3539	2015	AL	MLG92	Pop1	T	A	T	C	G	A	C	A	A	G	C	G	A	A	C	C	A	T	C	G	A	G	A	A	G	T	T	T	G	A	G	A	A	G	G	A	A	G	C	T	G	C	C
64	AL-3539-3-01	AL-3539	2015	AL	MLG69	Pop1	T	A	T	C	G	A	C	A	A	G	C	G	A	A	C	C	A	T	C	G	A	G	A	A	G	T	T	T	G	A	G	A	A	G	G	A	A	G	C	T	G	C	C
65	AL-3539-3-02	AL-3539	2015	AL	MLG69	Pop1	T	A	T	C	G	A	C	A	A	G	C	G	A	A	C	C	A	T	C	G	A	G	A	A	G	T	T	T	G	A	G	A	A	G	G	A	A	G	C	T	G	C	C
66	AL-3539-3-03	AL-3539	2015	AL	MLG91	Pop1	T	A	T	C	G	A	C	A	A	G	C	G	A	A	C	C	A	T	C	G	A	G	A	A	G	T	T	T	G	A	G	A	A	G	G	A	A	G	C	T	G	C	C
67	AL-3539-3-04	AL-3539	2015	AL	MLG46	Pop2	T	A	T	C	G	A	C	A	A	G	C	G	A	A	C	C	A	T	C	G	A	G	A	A	G	T	T	T	G	A	G	A	A	G	G	A	A	G	C	T	G	C	C
68	AL-3539-3-05	AL-3539	2015	AL	MLG46	Pop2	T	A	T	C	G	A	C	A	A	G	C	G	A	A	C	C	A	T	C	G	A	G	A	A	G	T	T	T	G	A	G	A	A	G	G	A	A	G	C	T	G	C	C
69	AL-3539-3-06	AL-3539	2015	AL	MLG46	Pop2	T	A	T	C	G	A	C	A	A	G	C	G	A	A	C	C	A	T	C	G	A	G	A	A	G	T	T	T	G	A	G	A	A	G	G	A	A	G	C	T	G	C	C
70	AL-3539-3-07	AL-3539	2015	AL	MLG46	Pop2	T	A	T	C	G	A	C	A	A	G	C	G	A	A	C	C	A	T	C	G	A	G	A	A	G	T	T	T	G	A	G	A	A	G	G	A	A	G	C	T	G	C	C
71	AL-3539-3-08	AL-3539	2015	AL	MLG46	Pop2	T	A	T	C	G	A	C	A	A	G	C	G	A	A	C	C	A	T	C	G	A	G	A	A	G	T	T	T	G	A	G	A	A	G	G	A	A	G	C	T	G	C	C
72	AL-3539-4-01	AL-3539	2015	AL	MLG68	Pop1	T	A	T	C	G	A	C	A	A	G	C	G	A	A	C	C	A	T	C	G	A	G	A	A	G	T	T	T	G	A	G	A	A	G	G	A	A	G	C	T	G	C	C
73	AL-3539-4-02	AL-3539	2015	AL	MLG97	Pop1	T	A	T	C	G	A	C	A	A	G	C	G	A	A	C	C	A	T	C	G	A	G	A	A	G	T	T	T	G	A	G	A	A	G	G	A	A	G	C	T	G	C	C
74	AL-3539-4-03	AL-3539	2015	AL	MLG88	Pop1	T	A	T	C	G	A	C	A	A	G	C	G	A	A	C	C	A	T	C	G	A	G	A	A	G	T	T	T	G	A	G	A	A	G	G	A	A	G	C	T	G	C	C
75	AL-3539-4-04	AL-3539	2015	AL	MLG46	Pop2	T	A	T	C	G	A	C	A	A	G	C	G	A	A	C	C	A	T	C	G	A	G	A	A	G	T	T	T	G	A	G	A	A	G	G	A	A	G	C	T	G	C	C
76	AL-3539-4-05	AL-3539	2015	AL	MLG46	Pop2	T	A	T	C	G	A	C	A	A	G	C	G	A	A	C	C	A	T	C	G	A	G	A	A	G	T	T	T	G	A	G	A	A	G	G	A	A	G	C	T	G	C	C
77	AL-3539-4-06	AL-3539	2015	AL	MLG91	Pop1	T	A	T	C	G	A	C	A	A	G	C	G	A	A	C	C	A	T	C	G	A	G	A	A	G	T	T	T	G	A	G	A	A	G	G	A	A	G	C	T	G	C	C
78	AL-3539-4-07	AL-3539	2015	AL	MLG97	Pop1	T	A	T	C	G	A	C	A	A	G	C	G	A	A	C	C	A	T	C	G	A	G	A	A	G	T	T	T	G	A	G	A	A	G	G	A	A	G	C	T	G	C	C
79	AL-3539-4-08	AL-3539	2015	AL	MLG97	Pop1	T	A	T	C	G	A	C	A	A	G	C	G	A	A	C	C	A	T	C	G	A	G	A	A	G	T	T	T	G	A	G	A	A	G	G	A	A	G	C	T	G	C	C
80	AL-3539-5-01	AL-3539	2015	AL	MLG15	Pop2	T	A	T	C	G	A	C	A	A	G	C	G	A	A	C	C	A	T	C	G	A	G	A	A	G	T	T	T	G	A	G	A	A	G	G	G	A	G	C	T	G	C	C
81	AL-3539-5-02	AL-3539	2015	AL	MLG46	Pop2	T	A	T	C	G	A	C	A	A	G	C	G	A	A	C	C	A	T	C	G	A	G	A	A	G	T	T	T	G	A	G	A	A	G	G	A	A	G	C	T	G	C	C
82	AL-3539-5-03	AL-3539	2015	AL	MLG69	Pop1	T	A	T	C	G	A	C	A	A	G	C	G	A	A	C	C	A	T	C	G	A	G	A	A	G	T	T	T	G	A	G	A	A	G	G	A	A	G	C	T	G	C	C
83	AL-3539-5-04	AL-3539	2015	AL	MLG15	Pop2	T	A	T	C	G	A	C	A	A	G	C	G	A	A	C	C	A	T	C	G	A	G	A	A	G	T	T	T	G	A	G	A	A	G	G	G	A	G	C	T	G	C	C
84	AL-3539-5-05	AL-3539	2015	AL	MLG97	Pop1	T	A	T	C	G	A	C	A	A	G	C	G	A	A	C	C	A	T	C	G	A	G	A	A	G	T	T	T	G	A	G	A	A	G	G	A	A	G	C	T	G	C	C
85	AL-3539-5-06	AL-3539	2015	AL	MLG52	Pop2	T	A	T	C	G	A	C	A	A	G	C	G	A	A	C	C	A	T	C	G	A	G	A	A	G	T	T	T	G	A	G	A	A	G	G	A	A	G	C	T	G	C	C
86	AL-3539-5-07	AL-3539	2015	AL	MLG16	Pop2	T	A	T	C	G	A	C	A	A	G	C	G	A	A	C	C	A	T	C	G	A	G	A	A	G	T	T	T	G	A	G	A	A	G	G	A	A	G	C	T	G	C	C
87	AL-3539-5-08	AL-3539	2015	AL	MLG97	Pop1	T	A	T	C	G	A	C	A	A	G	C	G	A	A	C	C	A	T	C	G	A	G	A	A	G	T	T	T	G	A	G	A	A	G	G	A	A	G	C	T	G	C	C
88	AL-3539-5-09	AL-3539	2015	AL	MLG46	Pop2	T	A	T	C	G	A	C	A	A	G	C	G	A	A	C	C	A	T	C	G	A	G	A	A	G	T	T	T	G	A	G	A	A	G	G	A	A	G	C	T	G	C	C
89	AL-3539-6-01	AL-3539	2015	AL	MLG91	Pop1	T	A	T	C	G	A	C	A	A	G	C	G	A	A	C	C	A	T	C	G	A	G	A	A	G	T	T	T	G	A	G	A	A	G	G	A	A	G	C	T	G	C	C
90	AL-3539-6-02	AL-3539	2015	AL	MLG97	Pop1	T	A	T	C	G	A	C	A	A	G	C	G	A	A	C	C	A	T	C	G	A	G	A	A	G	T	T	T	G	A	G	A	A	G	G	A	A	G	C	T	G	C	C
91	AL-3539-6-03	AL-3539	2015	AL	MLG46	Pop2	T	A	T	C	G	A	C	A	A	G	C	G	A	A	C	C	A	T	C	G	A	G	A	A	G	T	T	T	G	A	G	A	A	G	G	A	A	G	C	T	G	C	C
92	AL-3539-6-04	AL-3539	2015	AL	MLG13	Pop2	T	A	T	C	G	A	C	A	A	G	C	G	A	A	C	C	A	T	C	G	A	G	A	A	G	T	T	T	G	A	G	A	A	G	G	G	A	G	C	T	G	C	C
93	AL-3539-6-05	AL-3539	2015	AL	MLG97	Pop1	T	A	T	C	G	A	C	A	A	G	C	G	A	A	C	C	A	T	C	G	A	G	A	A	G	T	T	T	G	A	G	A	A	G	G	A	A	G	C	T	G	C	C
94	AL-3539-6-06	AL-3539	2015	AL	MLG91	Pop1	T	A	T	C	G	A	C	A	A	G	C	G	A	A	C	C	A	T	C	G	A	G	A	A	G	T	T	T	G	A	G	A	A	G	G	A	A	G	C	T	G	C	C
95	AL-3539-6-07	AL-3539	2015	AL	MLG97	Pop1	T	A	T	C	G	A	C	A	A	G	C	G	A	A	C	C	A	T	C	G	A	G	A	A	G	T	T	T	G	A	G	A	A	G	G	A	A	G	C	T	G	C	C
96	AL-3539-6-09	AL-3539	2015	AL	MLG18	Pop2	T	A	T	C	G	A	C	A	A	G	C	G	A	A	C	C	A	T	C	G	A	G	A	A	G	T	T	T	G	A	G	A	A	G	G	A	A	G	C	T	G	C	C
97	GA2011A02	GA2011	2011	GA	MLG91	Pop1	T	A	T	C	G	A	C	A	A	G	C	G	A	A	C	C	A	T	C	G	A	G	A	A	G	T	T	T	G	A	G	A	A	G	G	A	A	G	C	T	G	C	C
98	GA2011A03	GA2011	2011	GA	MLG91	Pop1	T	A	T	C	G	A	C	A	A	G	C	G	A	A	C	C	A	T	C	G	A	G	A	A	G	T	T	T	G	A	G	A	A	G	G	A	A	G	C	T	G	C	C
99	GA2011A06	GA2011	2011	GA	MLG46	Pop2	T	A	T	C	G	A	C	A	A	G	C	G	A	A	C	C	A	T	C	G	A	G	A	A	G	T	T	T	G	A	G	A	A	G	G	A	A	G	C	T	G	C	C
100	GA2011A07	GA2011	2011	GA	MLG90	Pop1	T	A	T	C	G	A	C	A	A	G	C	G	A	A	C	C	A	T	C	G	A	G	A	A	G	T	T	T	G	G	G	A	A	G	G	A	A	G	C	T	G	C	C
101	GA2011A10	GA2011	2011	GA	MLG97	Pop1	T	A	T	C	G	A	C	A	A	G	C	G	A	A	C	C	A	T	C	G	A	G	A	A	G	T	T	T	G	A	G	A	A	G	G	A	A	G	C	T	G	C	C
102	GA2011A11	GA2011	2011	GA	MLG97	Pop1	T	A	T	C	G	A	C	A	A	G	C	G	A	A	C	C	A	T	C	G	A	G	A	A	G	T	T	T	G	A	G	A	A	G	G	A	A	G	C	T	G	C	C
103	GA2011B01	GA2011	2011	GA	MLG46	Pop2	T	A	T	C	G	A	C	A	A	G	C	G	A	A	C	C	A	T	C	G	A	G	A	A	G	T	T	T	G	A	G	A	A	G	G	A	A	G	C	T	G	C	C
104	GA2011B03	GA2011	2011	GA	MLG52	Pop2	T	A	T	C	G	A	C	A	A	G	C	G	A	A	C	C	A	T	C	G	A	G	A	A	G	T	T	T	G	A	G	A	A	G	G	A	A	G	C	T	G	C	C
105	GA2011B04	GA2011	2011	GA	MLG46	Pop2	T	A	T	C	G	A	C	A	A	G	C	G	A	A	C	C	A	T	C	G	A	G	A	A	G	T	T	T	G	A	G	A	A	G	G	A	A	G	C	T	G	C	C
106	GA2011B05	GA2011	2011	GA	MLG46	Pop2	T	A	T	C	G	A	C	A	A	G	C	G	A	A	C	C	A	T	C	G	A	G	A	A	G	T	T	T	G	A	G	A	A	G	G	A	A	G	C	T	G	C	C
107	GA2011B06	GA2011	2011	GA	MLG97	Pop1	T	A	T	C	G	A	C	A	A	G	C	G	A	A	C	C	A	T	C	G	A	G	A	A	G	T	T	T	G	A	G	A	A	G	G	A	A	G	C	T	G	C	C
108	GA2011B07	GA2011	2011	GA	MLG46	Pop2	T	A	T	C	G	A	C	A	A	G	C	G	A	A	C	C	A	T	C	G	A	G	A	A	G	T	T	T	G	A	G	A	A	G	G	A	A	G	C	T	G	C	C
109	GA2011B08	GA2011	2011	GA	MLG48	Pop2	T	A	T	C	G	A	C	A	A	G	C	G	A	A	C	C	A	T	C	G	A	G	A	A	G	T	T	T	G	A	G	A	A	G	G	A	A	G	C	T	G	C	C
110	GA2011B09	GA2011	2011	GA	MLG97	Pop1	T	A	T	C	G	A	C	A	A	G	C	G	A	A	C	C	A	T	C	G	A	G	A	A	G	T	T	T	G	A	G	A	A	G	G	A	A	G	C	T	G	C	C
111	GA2011B10	GA2011	2011	GA	MLG52	Pop2	T	A	T	C	G	A	C	A	A	G	C	G	A	A	C	C	A	T	C	G	A	G	A	A	G	T	T	T	G	A	G	A	A	G	G	A	A	G	C	T	G	C	C
112	GA2011B11	GA2011	2011	GA	MLG46	Pop2	T	A	T	C	G	A	C	A	A	G	C	G	A	A	C	C	A	T	C	G	A	G	A	A	G	T	T	T	G	A	G	A	A	G	G	A	A	G	C	T	G	C	C
113	GA2011B12	GA2011	2011	GA	MLG52	Pop2	T	A	T	C	G	A	C	A	A	G	C	G	A	A	C	C	A	T	C	G	A	G	A	A	G	T	T	T	G	A	G	A	A	G	G	A	A	G	C	T	G	C	C
114	GA2011C01	GA2011	2011	GA	MLG46	Pop2	T	A	T	C	G	A	C	A	A	G	C	G	A	A	C	C	A	T	C	G	A	G	A	A	G	T	T	T	G	A	G	A	A	G	G	A	A	G	C	T	G	C	C
115	GA2011C02	GA2011	2011	GA	MLG46	Pop2	T	A	T	C	G	A	C	A	A	G	C	G	A	A	C	C	A	T	C	G	A	G	A	A	G	T	T	T	G	A	G	A	A	G	G	A	A	G	C	T	G	C	C
116	GA2011C04	GA2011	2011	GA	MLG52	Pop2	T	A	T	C	G	A	C	A	A	G	C	G	A	A	C	C	A	T	C	G	A	G	A	A	G	T	T	T	G	A	G	A	A	G	G	A	A	G	C	T	G	C	C
117	GA2011C05	GA2011	2011	GA	MLG52	Pop2	T	A	T	C	G	A	C	A	A	G	C	G	A	A	C	C	A	T	C	G	A	G	A	A	G	T	T	T	G	A	G	A	A	G	G	A	A	G	C	T	G	C	C
118	GA2011C06	GA2011	2011	GA	MLG52	Pop2	T	A	T	C	G	A	C	A	A	G	C	G	A	A	C	C	A	T	C	G	A	G	A	A	G	T	T	T	G	A	G	A	A	G	G	A	A	G	C	T	G	C	C
119	GA2011C07	GA2011	2011	GA	MLG52	Pop2	T	A	T	C	G	A	C	A	A	G	C	G	A	A	C	C	A	T	C	G	A	G	A	A	G	T	T	T	G	A	G	A	A	G	G	A	A	G	C	T	G	C	C
120	GA2011C09	GA2011	2011	GA	MLG74	Pop1	T	A	T	C	G	A	C	A	A	G	C	G	A	A	C	C	A	T	C	G	A	G	A	A	G	T	T	T	G	A	G	A	A	G	G	A	A	G	C	T	G	C	C
121	GA2011C10	GA2011	2011	GA	MLG46	Pop2	T	A	T	C	G	A	C	A	A	G	C	G	A	A	C	C	A	T	C	G	A	G	A	A	G	T	T	T	G	A	G	A	A	G	G	A	A	G	C	T	G	C	C
122	GA2011C11	GA2011	2011	GA	MLG52	Pop2	T	A	T	C	G	A	C	A	A	G	C	G	A	A	C	C	A	T	C	G	A	G	A	A	G	T	T	T	G	A	G	A	A	G	G	A	A	G	C	T	G	C	C
123	GA2011C12	GA2011	2011	GA	MLG91	Pop1	T	A	T	C	G	A	C	A	A	G	C	G	A	A	C	C	A	T	C	G	A	G	A	A	G	T	T	T	G	A	G	A	A	G	G	A	A	G	C	T	G	C	C
124	GA2011D02	GA2011	2011	GA	MLG46	Pop2	T	A	T	C	G	A	C	A	A	G	C	G	A	A	C	C	A	T	C	G	A	G	A	A	G	T	T	T	G	A	G	A	A	G	G	A	A	G	C	T	G	C	C
125	GA2011D03	GA2011	2011	GA	MLG97	Pop1	T	A	T	C	G	A	C	A	A	G	C	G	A	A	C	C	A	T	C	G	A	G	A	A	G	T	T	T	G	A	G	A	A	G	G	A	A	G	C	T	G	C	C
126	GA2011D05	GA2011	2011	GA	MLG97	Pop1	T	A	T	C	G	A	C	A	A	G	C	G	A	A	C	C	A	T	C	G	A	G	A	A	G	T	T	T	G	A	G	A	A	G	G	A	A	G	C	T	G	C	C
127	GA2011D06	GA2011	2011	GA	MLG91	Pop1	T	A	T	C	G	A	C	A	A	G	C	G	A	A	C	C	A	T	C	G	A	G	A	A	G	T	T	T	G	A	G	A	A	G	G	A	A	G	C	T	G	C	C
128	GA2011D07	GA2011	2011	GA	MLG46	Pop2	T	A	T	C	G	A	C	A	A	G	C	G	A	A	C	C	A	T	C	G	A	G	A	A	G	T	T	T	G	A	G	A	A	G	G	A	A	G	C	T	G	C	C
129	GA2011D08	GA2011	2011	GA	MLG97	Pop1	T	A	T	C	G	A	C	A	A	G	C	G	A	A	C	C	A	T	C	G	A	G	A	A	G	T	T	T	G	A	G	A	A	G	G	A	A	G	C	T	G	C	C
130	GA2011D09	GA2011	2011	GA	MLG97	Pop1	T	A	T	C	G	A	C	A	A	G	C	G	A	A	C	C	A	T	C	G	A	G	A	A	G	T	T	T	G	A	G	A	A	G	G	A	A	G	C	T	G	C	C
131	GA2011D10	GA2011	2011	GA	MLG46	Pop2	T	A	T	C	G	A	C	A	A	G	C	G	A	A	C	C	A	T	C	G	A	G	A	A	G	T	T	T	G	A	G	A	A	G	G	A	A	G	C	T	G	C	C
132	GA2011D11	GA2011	2011	GA	MLG46	Pop2	T	A	T	C	G	A	C	A	A	G	C	G	A	A	C	C	A	T	C	G	A	G	A	A	G	T	T	T	G	A	G	A	A	G	G	A	A	G	C	T	G	C	C
133	GA2011D12	GA2011	2011	GA	MLG97	Pop1	T	A	T	C	G	A	C	A	A	G	C	G	A	A	C	C	A	T	C	G	A	G	A	A	G	T	T	T	G	A	G	A	A	G	G	A	A	G	C	T	G	C	C
134	GA2011E01	GA2011	2011	GA	MLG50	Pop2	T	A	T	C	G	A	C	A	A	G	C	G	A	A	C	C	A	T	C	G	A	G	A	A	G	T	T	T	G	A	G	A	A	G	G	A	A	G	C	T	G	C	C
135	GA2011E02	GA2011	2011	GA	MLG50	Pop2	T	A	T	C	G	A	C	A	A	G	C	G	A	A	C	C	A	T	C	G	A	G	A	A	G	T	T	T	G	A	G	A	A	G	G	A	A	G	C	T	G	C	C
136	GA2011E03	GA2011	2011	GA	MLG46	Pop2	T	A	T	C	G	A	C	A	A	G	C	G	A	A	C	C	A	T	C	G	A	G	A	A	G	T	T	T	G	A	G	A	A	G	G	A	A	G	C	T	G	C	C
137	GA2011E04	GA2011	2011	GA	MLG52	Pop2	T	A	T	C	G	A	C	A	A	G	C	G	A	A	C	C	A	T	C	G	A	G	A	A	G	T	T	T	G	A	G	A	A	G	G	A	A	G	C	T	G	C	C
138	GA2011E05	GA2011	2011	GA	MLG91	Pop1	T	A	T	C	G	A	C	A	A	G	C	G	A	A	C	C	A	T	C	G	A	G	A	A	G	T	T	T	G	A	G	A	A	G	G	A	A	G	C	T	G	C	C
139	GA2011E06	GA2011	2011	GA	MLG48	Pop2	T	A	T	C	G	A	C	A	A	G	C	G	A	A	C	C	A	T	C	G	A	G	A	A	G	T	T	T	G	A	G	A	A	G	G	A	A	G	C	T	G	C	C
140	GA2011E08	GA2011	2011	GA	MLG91	Pop1	T	A	T	C	G	A	C	A	A	G	C	G	A	A	C	C	A	T	C	G	A	G	A	A	G	T	T	T	G	A	G	A	A	G	G	A	A	G	C	T	G	C	C
141	GA2011E09	GA2011	2011	GA	MLG46	Pop2	T	A	T	C	G	A	C	A	A	G	C	G	A	A	C	C	A	T	C	G	A	G	A	A	G	T	T	T	G	A	G	A	A	G	G	A	A	G	C	T	G	C	C
142	GA2011E10	GA2011	2011	GA	MLG95	Pop1	T	A	T	C	G	A	C	A	A	G	C	G	A	A	C	C	A	T	C	G	A	G	A	A	G	T	T	T	G	A	G	A	A	G	G	A	A	G	C	T	G	C	C
143	GA2011E11	GA2011	2011	GA	MLG97	Pop1	T	A	T	C	G	A	C	A	A	G	C	G	A	A	C	C	A	T	C	G	A	G	A	A	G	T	T	T	G	A	G	A	A	G	G	A	A	G	C	T	G	C	C
144	GA2011E12	GA2011	2011	GA	MLG46	Pop2	T	A	T	C	G	A	C	A	A	G	C	G	A	A	C	C	A	T	C	G	A	G	A	A	G	T	T	T	G	A	G	A	A	G	G	A	A	G	C	T	G	C	C
145	GA2012F03	GA2012	2012	GA	MLG46	Pop2	T	A	T	C	G	A	C	A	A	G	C	G	A	A	C	C	A	T	C	G	A	G	A	A	G	T	T	T	G	A	G	A	A	G	G	A	A	G	C	T	G	C	C
146	GA2012F04	GA2012	2012	GA	MLG46	Pop2	T	A	T	C	G	A	C	A	A	G	C	G	A	A	C	C	A	T	C	G	A	G	A	A	G	T	T	T	G	A	G	A	A	G	G	A	A	G	C	T	G	C	C
147	GA2012F06	GA2012	2012	GA	MLG50	Pop2	T	A	T	C	G	A	C	A	A	G	C	G	A	A	C	C	A	T	C	G	A	G	A	A	G	T	T	T	G	A	G	A	A	G	G	A	A	G	C	T	G	C	C
148	GA2012F07	GA2012	2012	GA	MLG46	Pop2	T	A	T	C	G	A	C	A	A	G	C	G	A	A	C	C	A	T	C	G	A	G	A	A	G	T	T	T	G	A	G	A	A	G	G	A	A	G	C	T	G	C	C
149	GA2012F08	GA2012	2012	GA	MLG97	Pop1	T	A	T	C	G	A	C	A	A	G	C	G	A	A	C	C	A	T	C	G	A	G	A	A	G	T	T	T	G	A	G	A	A	G	G	A	A	G	C	T	G	C	C
150	GA2012F09	GA2012	2012	GA	MLG97	Pop1	T	A	T	C	G	A	C	A	A	G	C	G	A	A	C	C	A	T	C	G	A	G	A	A	G	T	T	T	G	A	G	A	A	G	G	A	A	G	C	T	G	C	C
151	GA2012F10	GA2012	2012	GA	MLG91	Pop1	T	A	T	C	G	A	C	A	A	G	C	G	A	A	C	C	A	T	C	G	A	G	A	A	G	T	T	T	G	A	G	A	A	G	G	A	A	G	C	T	G	C	C
152	GA2012F11	GA2012	2012	GA	MLG97	Pop1	T	A	T	C	G	A	C	A	A	G	C	G	A	A	C	C	A	T	C	G	A	G	A	A	G	T	T	T	G	A	G	A	A	G	G	A	A	G	C	T	G	C	C
153	GA2012G01	GA2012	2012	GA	MLG92	Pop1	T	A	T	C	G	A	C	A	A	G	C	G	A	A	C	C	A	T	C	G	A	G	A	A	G	T	T	T	G	A	G	A	A	G	G	A	A	G	C	T	G	C	C
154	GA2012G02	GA2012	2012	GA	MLG97	Pop1	T	A	T	C	G	A	C	A	A	G	C	G	A	A	C	C	A	T	C	G	A	G	A	A	G	T	T	T	G	A	G	A	A	G	G	A	A	G	C	T	G	C	C
155	GA2012G03	GA2012	2012	GA	MLG97	Pop1	T	A	T	C	G	A	C	A	A	G	C	G	A	A	C	C	A	T	C	G	A	G	A	A	G	T	T	T	G	A	G	A	A	G	G	A	A	G	C	T	G	C	C
156	GA2012G04	GA2012	2012	GA	MLG97	Pop1	T	A	T	C	G	A	C	A	A	G	C	G	A	A	C	C	A	T	C	G	A	G	A	A	G	T	T	T	G	A	G	A	A	G	G	A	A	G	C	T	G	C	C
157	GA2012G05	GA2012	2012	GA	MLG46	Pop2	T	A	T	C	G	A	C	A	A	G	C	G	A	A	C	C	A	T	C	G	A	G	A	A	G	T	T	T	G	A	G	A	A	G	G	A	A	G	C	T	G	C	C
158	GA2012G06	GA2012	2012	GA	MLG52	Pop2	T	A	T	C	G	A	C	A	A	G	C	G	A	A	C	C	A	T	C	G	A	G	A	A	G	T	T	T	G	A	G	A	A	G	G	A	A	G	C	T	G	C	C
159	GA2012G07	GA2012	2012	GA	MLG50	Pop2	T	A	T	C	G	A	C	A	A	G	C	G	A	A	C	C	A	T	C	G	A	G	A	A	G	T	T	T	G	A	G	A	A	G	G	A	A	G	C	T	G	C	C
160	GA2012G08	GA2012	2012	GA	MLG50	Pop2	T	A	T	C	G	A	C	A	A	G	C	G	A	A	C	C	A	T	C	G	A	G	A	A	G	T	T	T	G	A	G	A	A	G	G	A	A	G	C	T	G	C	C
161	GA2012G09	GA2012	2012	GA	MLG97	Pop1	T	A	T	C	G	A	C	A	A	G	C	G	A	A	C	C	A	T	C	G	A	G	A	A	G	T	T	T	G	A	G	A	A	G	G	A	A	G	C	T	G	C	C
162	GA2012G10	GA2012	2012	GA	MLG91	Pop1	T	A	T	C	G	A	C	A	A	G	C	G	A	A	C	C	A	T	C	G	A	G	A	A	G	T	T	T	G	A	G	A	A	G	G	A	A	G	C	T	G	C	C
163	GA2012G11	GA2012	2012	GA	MLG97	Pop1	T	A	T	C	G	A	C	A	A	G	C	G	A	A	C	C	A	T	C	G	A	G	A	A	G	T	T	T	G	A	G	A	A	G	G	A	A	G	C	T	G	C	C
164	GA2012G12	GA2012	2012	GA	MLG46	Pop2	T	A	T	C	G	A	C	A	A	G	C	G	A	A	C	C	A	T	C	G	A	G	A	A	G	T	T	T	G	A	G	A	A	G	G	A	A	G	C	T	G	C	C
165	GA2012H01	GA2012	2012	GA	MLG52	Pop2	T	A	T	C	G	A	C	A	A	G	C	G	A	A	C	C	A	T	C	G	A	G	A	A	G	T	T	T	G	A	G	A	A	G	G	A	A	G	C	T	G	C	C
166	GA2012H02	GA2012	2012	GA	MLG46	Pop2	T	A	T	C	G	A	C	A	A	G	C	G	A	A	C	C	A	T	C	G	A	G	A	A	G	T	T	T	G	A	G	A	A	G	G	A	A	G	C	T	G	C	C
167	GA2012H05	GA2012	2012	GA	MLG50	Pop2	T	A	T	C	G	A	C	A	A	G	C	G	A	A	C	C	A	T	C	G	A	G	A	A	G	T	T	T	G	A	G	A	A	G	G	A	A	G	C	T	G	C	C
168	GA2012H06	GA2012	2012	GA	MLG46	Pop2	T	A	T	C	G	A	C	A	A	G	C	G	A	A	C	C	A	T	C	G	A	G	A	A	G	T	T	T	G	A	G	A	A	G	G	A	A	G	C	T	G	C	C
169	GA2012H07	GA2012	2012	GA	MLG46	Pop2	T	A	T	C	G	A	C	A	A	G	C	G	A	A	C	C	A	T	C	G	A	G	A	A	G	T	T	T	G	A	G	A	A	G	G	A	A	G	C	T	G	C	C
170	GA2012H10	GA2012	2012	GA	MLG46	Pop2	T	A	T	C	G	A	C	A	A	G	C	G	A	A	C	C	A	T	C	G	A	G	A	A	G	T	T	T	G	A	G	A	A	G	G	A	A	G	C	T	G	C	C
171	GA2012F02	GA2012	2012	GA	MLG52	Pop2	T	A	T	C	G	A	C	A	A	G	C	G	A	A	C	C	A	T	C	G	A	G	A	A	G	T	T	T	G	A	G	A	A	G	G	A	A	G	C	T	G	C	C
172	GA2012F01	GA2012	2012	GA	MLG46	Pop2	T	A	T	C	G	A	C	A	A	G	C	G	A	A	C	C	A	T	C	G	A	G	A	A	G	T	T	T	G	A	G	A	A	G	G	A	A	G	C	T	G	C	C
173	GA2012EF11	GA2012	2012	GA	MLG50	Pop2	T	A	T	C	G	A	C	A	A	G	C	G	A	A	C	C	A	T	C	G	A	G	A	A	G	T	T	T	G	A	G	A	A	G	G	A	A	G	C	T	G	C	C
174	GA2012EF7	GA2012	2012	GA	MLG46	Pop2	T	A	T	C	G	A	C	A	A	G	C	G	A	A	C	C	A	T	C	G	A	G	A	A	G	T	T	T	G	A	G	A	A	G	G	A	A	G	C	T	G	C	C
175	GA2012EF23	GA2012	2012	GA	MLG46	Pop2	T	A	T	C	G	A	C	A	A	G	C	G	A	A	C	C	A	T	C	G	A	G	A	A	G	T	T	T	G	A	G	A	A	G	G	A	A	G	C	T	G	C	C
176	GA2012EF19	GA2012	2012	GA	MLG46	Pop2	T	A	T	C	G	A	C	A	A	G	C	G	A	A	C	C	A	T	C	G	A	G	A	A	G	T	T	T	G	A	G	A	A	G	G	A	A	G	C	T	G	C	C
177	GA2012EF6	GA2012	2012	GA	MLG46	Pop2	T	A	T	C	G	A	C	A	A	G	C	G	A	A	C	C	A	T	C	G	A	G	A	A	G	T	T	T	G	A	G	A	A	G	G	A	A	G	C	T	G	C	C
178	GA2012EF8	GA2012	2012	GA	MLG52	Pop2	T	A	T	C	G	A	C	A	A	G	C	G	A	A	C	C	A	T	C	G	A	G	A	A	G	T	T	T	G	A	G	A	A	G	G	A	A	G	C	T	G	C	C
179	GA2012EF12	GA2012	2012	GA	MLG46	Pop2	T	A	T	C	G	A	C	A	A	G	C	G	A	A	C	C	A	T	C	G	A	G	A	A	G	T	T	T	G	A	G	A	A	G	G	A	A	G	C	T	G	C	C
180	GA2012EF22	GA2012	2012	GA	MLG97	Pop1	T	A	T	C	G	A	C	A	A	G	C	G	A	A	C	C	A	T	C	G	A	G	A	A	G	T	T	T	G	A	G	A	A	G	G	A	A	G	C	T	G	C	C
181	GA2012EF20	GA2012	2012	GA	MLG97	Pop1	T	A	T	C	G	A	C	A	A	G	C	G	A	A	C	C	A	T	C	G	A	G	A	A	G	T	T	T	G	A	G	A	A	G	G	A	A	G	C	T	G	C	C
182	GA2012EF14	GA2012	2012	GA	MLG52	Pop2	T	A	T	C	G	A	C	A	A	G	C	G	A	A	C	C	A	T	C	G	A	G	A	A	G	T	T	T	G	A	G	A	A	G	G	A	A	G	C	T	G	C	C
183	GA2012EF3	GA2012	2012	GA	MLG91	Pop1	T	A	T	C	G	A	C	A	A	G	C	G	A	A	C	C	A	T	C	G	A	G	A	A	G	T	T	T	G	A	G	A	A	G	G	A	A	G	C	T	G	C	C
184	GA2012EF2	GA2012	2012	GA	MLG97	Pop1	T	A	T	C	G	A	C	A	A	G	C	G	A	A	C	C	A	T	C	G	A	G	A	A	G	T	T	T	G	A	G	A	A	G	G	A	A	G	C	T	G	C	C
185	GA2012EF1	GA2012	2012	GA	MLG52	Pop2	T	A	T	C	G	A	C	A	A	G	C	G	A	A	C	C	A	T	C	G	A	G	A	A	G	T	T	T	G	A	G	A	A	G	G	A	A	G	C	T	G	C	C
186	GA2012EF18	GA2012	2012	GA	MLG46	Pop2	T	A	T	C	G	A	C	A	A	G	C	G	A	A	C	C	A	T	C	G	A	G	A	A	G	T	T	T	G	A	G	A	A	G	G	A	A	G	C	T	G	C	C
187	GA2012EF24	GA2012	2012	GA	MLG50	Pop2	T	A	T	C	G	A	C	A	A	G	C	G	A	A	C	C	A	T	C	G	A	G	A	A	G	T	T	T	G	A	G	A	A	G	G	A	A	G	C	T	G	C	C
188	GA2012EF17	GA2012	2012	GA	MLG91	Pop1	T	A	T	C	G	A	C	A	A	G	C	G	A	A	C	C	A	T	C	G	A	G	A	A	G	T	T	T	G	A	G	A	A	G	G	A	A	G	C	T	G	C	C
189	GA2012EF15	GA2012	2012	GA	MLG91	Pop1	T	A	T	C	G	A	C	A	A	G	C	G	A	A	C	C	A	T	C	G	A	G	A	A	G	T	T	T	G	A	G	A	A	G	G	A	A	G	C	T	G	C	C
190	GA2012EF9	GA2012	2012	GA	MLG91	Pop1	T	A	T	C	G	A	C	A	A	G	C	G	A	A	C	C	A	T	C	G	A	G	A	A	G	T	T	T	G	A	G	A	A	G	G	A	A	G	C	T	G	C	C
191	GA2012EF5	GA2012	2012	GA	MLG97	Pop1	T	A	T	C	G	A	C	A	A	G	C	G	A	A	C	C	A	T	C	G	A	G	A	A	G	T	T	T	G	A	G	A	A	G	G	A	A	G	C	T	G	C	C
192	GA2012EF13	GA2012	2012	GA	MLG91	Pop1	T	A	T	C	G	A	C	A	A	G	C	G	A	A	C	C	A	T	C	G	A	G	A	A	G	T	T	T	G	A	G	A	A	G	G	A	A	G	C	T	G	C	C
193	GA2016E02	GA2016	2016	GA	MLG46	Pop2	T	A	T	C	G	A	C	A	A	G	C	G	A	A	C	C	A	T	C	G	A	G	A	A	G	T	T	T	G	A	G	A	A	G	G	A	A	G	C	T	G	C	C
194	GA2016E03	GA2016	2016	GA	MLG97	Pop1	T	A	T	C	G	A	C	A	A	G	C	G	A	A	C	C	A	T	C	G	A	G	A	A	G	T	T	T	G	A	G	A	A	G	G	A	A	G	C	T	G	C	C
195	GA2016E04	GA2016	2016	GA	MLG46	Pop2	T	A	T	C	G	A	C	A	A	G	C	G	A	A	C	C	A	T	C	G	A	G	A	A	G	T	T	T	G	A	G	A	A	G	G	A	A	G	C	T	G	C	C
196	GA2016E05	GA2016	2016	GA	MLG97	Pop1	T	A	T	C	G	A	C	A	A	G	C	G	A	A	C	C	A	T	C	G	A	G	A	A	G	T	T	T	G	A	G	A	A	G	G	A	A	G	C	T	G	C	C
197	GA2016E06	GA2016	2016	GA	MLG97	Pop1	T	A	T	C	G	A	C	A	A	G	C	G	A	A	C	C	A	T	C	G	A	G	A	A	G	T	T	T	G	A	G	A	A	G	G	A	A	G	C	T	G	C	C
198	GA2016E07	GA2016	2016	GA	MLG46	Pop2	T	A	T	C	G	A	C	A	A	G	C	G	A	A	C	C	A	T	C	G	A	G	A	A	G	T	T	T	G	A	G	A	A	G	G	A	A	G	C	T	G	C	C
199	GA2016E08	GA2016	2016	GA	MLG46	Pop2	T	A	T	C	G	A	C	A	A	G	C	G	A	A	C	C	A	T	C	G	A	G	A	A	G	T	T	T	G	A	G	A	A	G	G	A	A	G	C	T	G	C	C
200	GA2016E10	GA2016	2016	GA	MLG97	Pop1	T	A	T	C	G	A	C	A	A	G	C	G	A	A	C	C	A	T	C	G	A	G	A	A	G	T	T	T	G	A	G	A	A	G	G	A	A	G	C	T	G	C	C
201	GA2016E11	GA2016	2016	GA	MLG46	Pop2	T	A	T	C	G	A	C	A	A	G	C	G	A	A	C	C	A	T	C	G	A	G	A	A	G	T	T	T	G	A	G	A	A	G	G	A	A	G	C	T	G	C	C
202	GA2016A04	GA2016	2016	GA	MLG52	Pop2	T	A	T	C	G	A	C	A	A	G	C	G	A	A	C	C	A	T	C	G	A	G	A	A	G	T	T	T	G	A	G	A	A	G	G	A	A	G	C	T	G	C	C
203	GA2016A08	GA2016	2016	GA	MLG46	Pop2	T	A	T	C	G	A	C	A	A	G	C	G	A	A	C	C	A	T	C	G	A	G	A	A	G	T	T	T	G	A	G	A	A	G	G	A	A	G	C	T	G	C	C
204	GA2016A09	GA2016	2016	GA	MLG91	Pop1	T	A	T	C	G	A	C	A	A	G	C	G	A	A	C	C	A	T	C	G	A	G	A	A	G	T	T	T	G	A	G	A	A	G	G	A	A	G	C	T	G	C	C
205	GA2016A10	GA2016	2016	GA	MLG46	Pop2	T	A	T	C	G	A	C	A	A	G	C	G	A	A	C	C	A	T	C	G	A	G	A	A	G	T	T	T	G	A	G	A	A	G	G	A	A	G	C	T	G	C	C
206	GA2016B04	GA2016	2016	GA	MLG52	Pop2	T	A	T	C	G	A	C	A	A	G	C	G	A	A	C	C	A	T	C	G	A	G	A	A	G	T	T	T	G	A	G	A	A	G	G	A	A	G	C	T	G	C	C
207	GA2016B08	GA2016	2016	GA	MLG46	Pop2	T	A	T	C	G	A	C	A	A	G	C	G	A	A	C	C	A	T	C	G	A	G	A	A	G	T	T	T	G	A	G	A	A	G	G	A	A	G	C	T	G	C	C
208	GA2016B09	GA2016	2016	GA	MLG91	Pop1	T	A	T	C	G	A	C	A	A	G	C	G	A	A	C	C	A	T	C	G	A	G	A	A	G	T	T	T	G	A	G	A	A	G	G	A	A	G	C	T	G	C	C
209	GA2016B10	GA2016	2016	GA	MLG46	Pop2	T	A	T	C	G	A	C	A	A	G	C	G	A	A	C	C	A	T	C	G	A	G	A	A	G	T	T	T	G	A	G	A	A	G	G	A	A	G	C	T	G	C	C
210	GA2016B11	GA2016	2016	GA	MLG46	Pop2	T	A	T	C	G	A	C	A	A	G	C	G	A	A	C	C	A	T	C	G	A	G	A	A	G	T	T	T	G	A	G	A	A	G	G	A	A	G	C	T	G	C	C
211	GA2016F01	GA2016	2016	GA	MLG46	Pop2	T	A	T	C	G	A	C	A	A	G	C	G	A	A	C	C	A	T	C	G	A	G	A	A	G	T	T	T	G	A	G	A	A	G	G	A	A	G	C	T	G	C	C
212	GA2016F02	GA2016	2016	GA	MLG46	Pop2	T	A	T	C	G	A	C	A	A	G	C	G	A	A	C	C	A	T	C	G	A	G	A	A	G	T	T	T	G	A	G	A	A	G	G	A	A	G	C	T	G	C	C
213	GA2016F03	GA2016	2016	GA	MLG46	Pop2	T	A	T	C	G	A	C	A	A	G	C	G	A	A	C	C	A	T	C	G	A	G	A	A	G	T	T	T	G	A	G	A	A	G	G	A	A	G	C	T	G	C	C
214	GA2016F04	GA2016	2016	GA	MLG46	Pop2	T	A	T	C	G	A	C	A	A	G	C	G	A	A	C	C	A	T	C	G	A	G	A	A	G	T	T	T	G	A	G	A	A	G	G	A	A	G	C	T	G	C	C
215	GA2016F05	GA2016	2016	GA	MLG97	Pop1	T	A	T	C	G	A	C	A	A	G	C	G	A	A	C	C	A	T	C	G	A	G	A	A	G	T	T	T	G	A	G	A	A	G	G	A	A	G	C	T	G	C	C
216	GA2016F06	GA2016	2016	GA	MLG46	Pop2	T	A	T	C	G	A	C	A	A	G	C	G	A	A	C	C	A	T	C	G	A	G	A	A	G	T	T	T	G	A	G	A	A	G	G	A	A	G	C	T	G	C	C
217	GA2016F07	GA2016	2016	GA	MLG46	Pop2	T	A	T	C	G	A	C	A	A	G	C	G	A	A	C	C	A	T	C	G	A	G	A	A	G	T	T	T	G	A	G	A	A	G	G	A	A	G	C	T	G	C	C
218	GA2016F10	GA2016	2016	GA	MLG97	Pop1	T	A	T	C	G	A	C	A	A	G	C	G	A	A	C	C	A	T	C	G	A	G	A	A	G	T	T	T	G	A	G	A	A	G	G	A	A	G	C	T	G	C	C
219	GA2016G01	GA2016	2016	GA	MLG46	Pop2	T	A	T	C	G	A	C	A	A	G	C	G	A	A	C	C	A	T	C	G	A	G	A	A	G	T	T	T	G	A	G	A	A	G	G	A	A	G	C	T	G	C	C
220	GA2016G02	GA2016	2016	GA	MLG46	Pop2	T	A	T	C	G	A	C	A	A	G	C	G	A	A	C	C	A	T	C	G	A	G	A	A	G	T	T	T	G	A	G	A	A	G	G	A	A	G	C	T	G	C	C
221	GA2016G03	GA2016	2016	GA	MLG52	Pop2	T	A	T	C	G	A	C	A	A	G	C	G	A	A	C	C	A	T	C	G	A	G	A	A	G	T	T	T	G	A	G	A	A	G	G	A	A	G	C	T	G	C	C
222	GA2016G04	GA2016	2016	GA	MLG72	Pop1	T	A	T	C	G	A	C	A	A	G	C	G	A	A	C	C	A	T	C	G	A	G	A	A	G	T	T	T	G	A	G	A	A	G	G	A	A	G	C	T	G	C	C
223	GA2016G05	GA2016	2016	GA	MLG97	Pop1	T	A	T	C	G	A	C	A	A	G	C	G	A	A	C	C	A	T	C	G	A	G	A	A	G	T	T	T	G	A	G	A	A	G	G	A	A	G	C	T	G	C	C
224	GA2016G06	GA2016	2016	GA	MLG91	Pop1	T	A	T	C	G	A	C	A	A	G	C	G	A	A	C	C	A	T	C	G	A	G	A	A	G	T	T	T	G	A	G	A	A	G	G	A	A	G	C	T	G	C	C
225	GA2016G07	GA2016	2016	GA	MLG46	Pop2	T	A	T	C	G	A	C	A	A	G	C	G	A	A	C	C	A	T	C	G	A	G	A	A	G	T	T	T	G	A	G	A	A	G	G	A	A	G	C	T	G	C	C
226	GA2016G08	GA2016	2016	GA	MLG97	Pop1	T	A	T	C	G	A	C	A	A	G	C	G	A	A	C	C	A	T	C	G	A	G	A	A	G	T	T	T	G	A	G	A	A	G	G	A	A	G	C	T	G	C	C
227	GA2016G09	GA2016	2016	GA	MLG97	Pop1	T	A	T	C	G	A	C	A	A	G	C	G	A	A	C	C	A	T	C	G	A	G	A	A	G	T	T	T	G	A	G	A	A	G	G	A	A	G	C	T	G	C	C
228	GA2016G10	GA2016	2016	GA	MLG46	Pop2	T	A	T	C	G	A	C	A	A	G	C	G	A	A	C	C	A	T	C	G	A	G	A	A	G	T	T	T	G	A	G	A	A	G	G	A	A	G	C	T	G	C	C
229	GA2016G11	GA2016	2016	GA	MLG46	Pop2	T	A	T	C	G	A	C	A	A	G	C	G	A	A	C	C	A	T	C	G	A	G	A	A	G	T	T	T	G	A	G	A	A	G	G	A	A	G	C	T	G	C	C
230	GA2016H01	GA2016	2016	GA	MLG46	Pop2	T	A	T	C	G	A	C	A	A	G	C	G	A	A	C	C	A	T	C	G	A	G	A	A	G	T	T	T	G	A	G	A	A	G	G	A	A	G	C	T	G	C	C
231	GA2016H02	GA2016	2016	GA	MLG46	Pop2	T	A	T	C	G	A	C	A	A	G	C	G	A	A	C	C	A	T	C	G	A	G	A	A	G	T	T	T	G	A	G	A	A	G	G	A	A	G	C	T	G	C	C
232	GA2016H03	GA2016	2016	GA	MLG76	Pop1	T	A	T	C	G	A	C	A	A	G	C	G	A	A	C	C	A	T	C	G	A	G	A	A	G	T	T	T	G	A	G	A	A	G	G	A	A	G	C	T	G	C	C
233	GA2016H04	GA2016	2016	GA	MLG97	Pop1	T	A	T	C	G	A	C	A	A	G	C	G	A	A	C	C	A	T	C	G	A	G	A	A	G	T	T	T	G	A	G	A	A	G	G	A	A	G	C	T	G	C	C
234	GA2016H05	GA2016	2016	GA	MLG46	Pop2	T	A	T	C	G	A	C	A	A	G	C	G	A	A	C	C	A	T	C	G	A	G	A	A	G	T	T	T	G	A	G	A	A	G	G	A	A	G	C	T	G	C	C
235	GA2016H06	GA2016	2016	GA	MLG46	Pop2	T	A	T	C	G	A	C	A	A	G	C	G	A	A	C	C	A	T	C	G	A	G	A	A	G	T	T	T	G	A	G	A	A	G	G	A	A	G	C	T	G	C	C
236	GA2016H07	GA2016	2016	GA	MLG46	Pop2	T	A	T	C	G	A	C	A	A	G	C	G	A	A	C	C	A	T	C	G	A	G	A	A	G	T	T	T	G	A	G	A	A	G	G	A	A	G	C	T	G	C	C
237	GA2016H08	GA2016	2016	GA	MLG46	Pop2	T	A	T	C	G	A	C	A	A	G	C	G	A	A	C	C	A	T	C	G	A	G	A	A	G	T	T	T	G	A	G	A	A	G	G	A	A	G	C	T	G	C	C
238	GA2016H09	GA2016	2016	GA	MLG46	Pop2	T	A	T	C	G	A	C	A	A	G	C	G	A	A	C	C	A	T	C	G	A	G	A	A	G	T	T	T	G	A	G	A	A	G	G	A	A	G	C	T	G	C	C
239	GA2016H10	GA2016	2016	GA	MLG46	Pop2	T	A	T	C	G	A	C	A	A	G	C	G	A	A	C	C	A	T	C	G	A	G	A	A	G	T	T	T	G	A	G	A	A	G	G	A	A	G	C	T	G	C	C
240	GA2016H11	GA2016	2016	GA	MLG46	Pop2	T	A	T	C	G	A	C	A	A	G	C	G	A	A	C	C	A	T	C	G	A	G	A	A	G	T	T	T	G	A	G	A	A	G	G	A	A	G	C	T	G	C	C
241	2017A103	GA2017	2017	GA	MLG48	Pop2	T	A	T	C	G	A	C	A	A	G	C	G	A	A	C	C	A	T	C	G	A	G	A	A	G	T	T	T	G	A	G	A	A	G	G	A	A	G	C	T	G	C	C
242	2017175C10	GA2017	2017	GA	MLG91	Pop1	T	A	T	C	G	A	C	A	A	G	C	G	A	A	C	C	A	T	C	G	A	G	A	A	G	T	T	T	G	A	G	A	A	G	G	A	A	G	C	T	G	C	C
243	2017175D09	GA2017	2017	GA	MLG97	Pop1	T	A	T	C	G	A	C	A	A	G	C	G	A	A	C	C	A	T	C	G	A	G	A	A	G	T	T	T	G	A	G	A	A	G	G	A	A	G	C	T	G	C	C
244	2017586A04	GA2017	2017	GA	MLG91	Pop1	T	A	T	C	G	A	C	A	A	G	C	G	A	A	C	C	A	T	C	G	A	G	A	A	G	T	T	T	G	A	G	A	A	G	G	A	A	G	C	T	G	C	C
245	2017586B04	GA2017	2017	GA	MLG97	Pop1	T	A	T	C	G	A	C	A	A	G	C	G	A	A	C	C	A	T	C	G	A	G	A	A	G	T	T	T	G	A	G	A	A	G	G	A	A	G	C	T	G	C	C
246	2017586B08	GA2017	2017	GA	MLG97	Pop1	T	A	T	C	G	A	C	A	A	G	C	G	A	A	C	C	A	T	C	G	A	G	A	A	G	T	T	T	G	A	G	A	A	G	G	A	A	G	C	T	G	C	C
247	2017A02	GA2017	2017	GA	MLG46	Pop2	T	A	T	C	G	A	C	A	A	G	C	G	A	A	C	C	A	T	C	G	A	G	A	A	G	T	T	T	G	A	G	A	A	G	G	A	A	G	C	T	G	C	C
248	2017A03	GA2017	2017	GA	MLG48	Pop2	T	A	T	C	G	A	C	A	A	G	C	G	A	A	C	C	A	T	C	G	A	G	A	A	G	T	T	T	G	A	G	A	A	G	G	A	A	G	C	T	G	C	C
249	2017A04	GA2017	2017	GA	MLG91	Pop1	T	A	T	C	G	A	C	A	A	G	C	G	A	A	C	C	A	T	C	G	A	G	A	A	G	T	T	T	G	A	G	A	A	G	G	A	A	G	C	T	G	C	C
250	2017A06	GA2017	2017	GA	MLG46	Pop2	T	A	T	C	G	A	C	A	A	G	C	G	A	A	C	C	A	T	C	G	A	G	A	A	G	T	T	T	G	A	G	A	A	G	G	A	A	G	C	T	G	C	C
251	2017A07	GA2017	2017	GA	MLG97	Pop1	T	A	T	C	G	A	C	A	A	G	C	G	A	A	C	C	A	T	C	G	A	G	A	A	G	T	T	T	G	A	G	A	A	G	G	A	A	G	C	T	G	C	C
252	2017A08	GA2017	2017	GA	MLG46	Pop2	T	A	T	C	G	A	C	A	A	G	C	G	A	A	C	C	A	T	C	G	A	G	A	A	G	T	T	T	G	A	G	A	A	G	G	A	A	G	C	T	G	C	C
253	2017A09	GA2017	2017	GA	MLG46	Pop2	T	A	T	C	G	A	C	A	A	G	C	G	A	A	C	C	A	T	C	G	A	G	A	A	G	T	T	T	G	A	G	A	A	G	G	A	A	G	C	T	G	C	C
254	2017A10	GA2017	2017	GA	MLG97	Pop1	T	A	T	C	G	A	C	A	A	G	C	G	A	A	C	C	A	T	C	G	A	G	A	A	G	T	T	T	G	A	G	A	A	G	G	A	A	G	C	T	G	C	C
255	2017A109	GA2017	2017	GA	MLG46	Pop2	T	A	T	C	G	A	C	A	A	G	C	G	A	A	C	C	A	T	C	G	A	G	A	A	G	T	T	T	G	A	G	A	A	G	G	A	A	G	C	T	G	C	C
256	2017A11	GA2017	2017	GA	MLG46	Pop2	T	A	T	C	G	A	C	A	A	G	C	G	A	A	C	C	A	T	C	G	A	G	A	A	G	T	T	T	G	A	G	A	A	G	G	A	A	G	C	T	G	C	C
257	2017B01	GA2017	2017	GA	MLG46	Pop2	T	A	T	C	G	A	C	A	A	G	C	G	A	A	C	C	A	T	C	G	A	G	A	A	G	T	T	T	G	A	G	A	A	G	G	A	A	G	C	T	G	C	C
258	2017B02	GA2017	2017	GA	MLG46	Pop2	T	A	T	C	G	A	C	A	A	G	C	G	A	A	C	C	A	T	C	G	A	G	A	A	G	T	T	T	G	A	G	A	A	G	G	A	A	G	C	T	G	C	C
259	2017B03	GA2017	2017	GA	MLG52	Pop2	T	A	T	C	G	A	C	A	A	G	C	G	A	A	C	C	A	T	C	G	A	G	A	A	G	T	T	T	G	A	G	A	A	G	G	A	A	G	C	T	G	C	C
260	2017B04	GA2017	2017	GA	MLG97	Pop1	T	A	T	C	G	A	C	A	A	G	C	G	A	A	C	C	A	T	C	G	A	G	A	A	G	T	T	T	G	A	G	A	A	G	G	A	A	G	C	T	G	C	C
261	2017B05	GA2017	2017	GA	MLG46	Pop2	T	A	T	C	G	A	C	A	A	G	C	G	A	A	C	C	A	T	C	G	A	G	A	A	G	T	T	T	G	A	G	A	A	G	G	A	A	G	C	T	G	C	C
262	2017B06	GA2017	2017	GA	MLG73	Pop1	T	A	T	C	G	A	C	A	A	G	C	G	A	A	C	C	A	T	C	G	A	G	A	A	G	T	T	T	G	A	G	A	A	G	G	A	A	G	C	T	G	C	C
263	2017B07	GA2017	2017	GA	MLG46	Pop2	T	A	T	C	G	A	C	A	A	G	C	G	A	A	C	C	A	T	C	G	A	G	A	A	G	T	T	T	G	A	G	A	A	G	G	A	A	G	C	T	G	C	C
264	2017B08	GA2017	2017	GA	MLG91	Pop1	T	A	T	C	G	A	C	A	A	G	C	G	A	A	C	C	A	T	C	G	A	G	A	A	G	T	T	T	G	A	G	A	A	G	G	A	A	G	C	T	G	C	C
265	2017B09	GA2017	2017	GA	MLG46	Pop2	T	A	T	C	G	A	C	A	A	G	C	G	A	A	C	C	A	T	C	G	A	G	A	A	G	T	T	T	G	A	G	A	A	G	G	A	A	G	C	T	G	C	C
266	2017B10	GA2017	2017	GA	MLG46	Pop2	T	A	T	C	G	A	C	A	A	G	C	G	A	A	C	C	A	T	C	G	A	G	A	A	G	T	T	T	G	A	G	A	A	G	G	A	A	G	C	T	G	C	C
267	2017B101	GA2017	2017	GA	MLG46	Pop2	T	A	T	C	G	A	C	A	A	G	C	G	A	A	C	C	A	T	C	G	A	G	A	A	G	T	T	T	G	A	G	A	A	G	G	A	A	G	C	T	G	C	C
268	2017B102	GA2017	2017	GA	MLG46	Pop2	T	A	T	C	G	A	C	A	A	G	C	G	A	A	C	C	A	T	C	G	A	G	A	A	G	T	T	T	G	A	G	A	A	G	G	A	A	G	C	T	G	C	C
269	2017B103	GA2017	2017	GA	MLG52	Pop2	T	A	T	C	G	A	C	A	A	G	C	G	A	A	C	C	A	T	C	G	A	G	A	A	G	T	T	T	G	A	G	A	A	G	G	A	A	G	C	T	G	C	C
270	2017B110	GA2017	2017	GA	MLG46	Pop2	T	A	T	C	G	A	C	A	A	G	C	G	A	A	C	C	A	T	C	G	A	G	A	A	G	T	T	T	G	A	G	A	A	G	G	A	A	G	C	T	G	C	C
271	2017B13	GA2017	2017	GA	MLG91	Pop1	T	A	T	C	G	A	C	A	A	G	C	G	A	A	C	C	A	T	C	G	A	G	A	A	G	T	T	T	G	A	G	A	A	G	G	A	A	G	C	T	G	C	C
272	2017C02	GA2017	2017	GA	MLG46	Pop2	T	A	T	C	G	A	C	A	A	G	C	G	A	A	C	C	A	T	C	G	A	G	A	A	G	T	T	T	G	A	G	A	A	G	G	A	A	G	C	T	G	C	C
273	2017C06	GA2017	2017	GA	MLG52	Pop2	T	A	T	C	G	A	C	A	A	G	C	G	A	A	C	C	A	T	C	G	A	G	A	A	G	T	T	T	G	A	G	A	A	G	G	A	A	G	C	T	G	C	C
274	2017C08	GA2017	2017	GA	MLG2	Pop2	T	A	T	C	G	A	C	A	A	G	C	G	A	A	C	C	A	T	C	G	A	G	A	A	G	T	T	T	G	A	G	A	A	G	G	A	A	G	C	T	G	C	C
275	2017C11(2)	GA2017	2017	GA	MLG46	Pop2	T	A	T	C	G	A	C	A	A	G	C	G	A	A	C	C	A	T	C	G	A	G	A	A	G	T	T	T	G	A	G	A	A	G	G	A	A	G	C	T	G	C	C
276	2017C12	GA2017	2017	GA	MLG52	Pop2	T	A	T	C	G	A	C	A	A	G	C	G	A	A	C	C	A	T	C	G	A	G	A	A	G	T	T	T	G	A	G	A	A	G	G	A	A	G	C	T	G	C	C
277	2017C13	GA2017	2017	GA	MLG2	Pop2	T	A	T	C	G	A	C	A	A	G	C	G	A	A	C	C	A	T	C	G	A	G	A	A	G	T	T	T	G	A	G	A	A	G	G	A	A	G	C	T	G	C	C
278	2017D02	GA2017	2017	GA	MLG2	Pop2	T	A	T	C	G	A	C	A	A	G	C	G	A	A	C	C	A	T	C	G	A	G	A	A	G	T	T	T	G	A	G	A	A	G	G	A	A	G	C	T	G	C	C
279	2017E01	GA2017	2017	GA	MLG46	Pop2	T	A	T	C	G	A	C	A	A	G	C	G	A	A	C	C	A	T	C	G	A	G	A	A	G	T	T	T	G	A	G	A	A	G	G	A	A	G	C	T	G	C	C
280	2017E01(2)	GA2017	2017	GA	MLG46	Pop2	T	A	T	C	G	A	C	A	A	G	C	G	A	A	C	C	A	T	C	G	A	G	A	A	G	T	T	T	G	A	G	A	A	G	G	A	A	G	C	T	G	C	C
281	2017E03	GA2017	2017	GA	MLG46	Pop2	T	A	T	C	G	A	C	A	A	G	C	G	A	A	C	C	A	T	C	G	A	G	A	A	G	T	T	T	G	A	G	A	A	G	G	A	A	G	C	T	G	C	C
282	2017E05	GA2017	2017	GA	MLG46	Pop2	T	A	T	C	G	A	C	A	A	G	C	G	A	A	C	C	A	T	C	G	A	G	A	A	G	T	T	T	G	A	G	A	A	G	G	A	A	G	C	T	G	C	C
283	2017E07	GA2017	2017	GA	MLG46	Pop2	T	A	T	C	G	A	C	A	A	G	C	G	A	A	C	C	A	T	C	G	A	G	A	A	G	T	T	T	G	A	G	A	A	G	G	A	A	G	C	T	G	C	C
284	2017E08	GA2017	2017	GA	MLG4	Pop2	T	A	T	C	G	A	C	A	A	G	C	G	A	A	C	C	A	T	C	G	A	G	A	A	G	T	T	T	G	A	G	A	A	G	G	A	A	G	C	T	G	C	C
285	2017E09	GA2017	2017	GA	MLG46	Pop2	T	A	T	C	G	A	C	A	A	G	C	G	A	A	C	C	A	T	C	G	A	G	A	A	G	T	T	T	G	A	G	A	A	G	G	A	A	G	C	T	G	C	C
286	2017E11	GA2017	2017	GA	MLG46	Pop2	T	A	T	C	G	A	C	A	A	G	C	G	A	A	C	C	A	T	C	G	A	G	A	A	G	T	T	T	G	A	G	A	A	G	G	A	A	G	C	T	G	C	C
287	2017F10	GA2017	2017	GA	MLG52	Pop2	T	A	T	C	G	A	C	A	A	G	C	G	A	A	C	C	A	T	C	G	A	G	A	A	G	T	T	T	G	A	G	A	A	G	G	A	A	G	C	T	G	C	C
288	2017C11	GA2017	2017	GA	MLG2	Pop2	T	A	T	C	G	A	C	A	A	G	C	G	A	A	C	C	A	T	C	G	A	G	A	A	G	T	T	T	G	A	G	A	A	G	G	A	A	G	C	T	G	C	C
289	OK13X12-1-01	OK13X12	2015	OK	MLG97	Pop1	T	A	T	C	G	A	C	A	A	G	C	G	A	A	C	C	A	T	C	G	A	G	A	A	G	T	T	T	G	A	G	A	A	G	G	A	A	G	C	T	G	C	C
290	OK13X12-1-02	OK13X12	2015	OK	MLG97	Pop1	T	A	T	C	G	A	C	A	A	G	C	G	A	A	C	C	A	T	C	G	A	G	A	A	G	T	T	T	G	A	G	A	A	G	G	A	A	G	C	T	G	C	C
291	OK13X12-1-03	OK13X12	2015	OK	MLG46	Pop2	T	A	T	C	G	A	C	A	A	G	C	G	A	A	C	C	A	T	C	G	A	G	A	A	G	T	T	T	G	A	G	A	A	G	G	A	A	G	C	T	G	C	C
292	OK13X12-1-04	OK13X12	2015	OK	MLG46	Pop2	T	A	T	C	G	A	C	A	A	G	C	G	A	A	C	C	A	T	C	G	A	G	A	A	G	T	T	T	G	A	G	A	A	G	G	A	A	G	C	T	G	C	C
293	OK13X12-1-05	OK13X12	2015	OK	MLG97	Pop1	T	A	T	C	G	A	C	A	A	G	C	G	A	A	C	C	A	T	C	G	A	G	A	A	G	T	T	T	G	A	G	A	A	G	G	A	A	G	C	T	G	C	C
294	OK13X12-1-06	OK13X12	2015	OK	MLG81	Pop1	T	A	T	C	G	A	C	A	A	G	C	G	A	A	C	C	A	T	C	G	A	G	A	A	G	T	T	T	G	A	G	A	A	G	G	A	A	G	C	T	G	C	C
295	OK13X12-1-07	OK13X12	2015	OK	MLG46	Pop2	T	A	T	C	G	A	C	A	A	G	C	G	A	A	C	C	A	T	C	G	A	G	A	A	G	T	T	T	G	A	G	A	A	G	G	A	A	G	C	T	G	C	C
296	OK13X12-1-08	OK13X12	2015	OK	MLG46	Pop2	T	A	T	C	G	A	C	A	A	G	C	G	A	A	C	C	A	T	C	G	A	G	A	A	G	T	T	T	G	A	G	A	A	G	G	A	A	G	C	T	G	C	C
297	OK13X12-2-01	OK13X12	2015	OK	MLG52	Pop2	T	A	T	C	G	A	C	A	A	G	C	G	A	A	C	C	A	T	C	G	A	G	A	A	G	T	T	T	G	A	G	A	A	G	G	A	A	G	C	T	G	C	C
298	OK13X12-2-02	OK13X12	2015	OK	MLG94	Pop1	T	A	T	C	G	A	C	A	A	G	C	G	A	A	C	C	A	T	C	G	A	G	A	A	G	T	T	T	G	A	G	A	A	G	G	A	A	G	C	T	G	C	C
299	OK13X12-2-03	OK13X12	2015	OK	MLG46	Pop2	T	A	T	C	G	A	C	A	A	G	C	G	A	A	C	C	A	T	C	G	A	G	A	A	G	T	T	T	G	A	G	A	A	G	G	A	A	G	C	T	G	C	C
300	OK13X12-2-04	OK13X12	2015	OK	MLG97	Pop1	T	A	T	C	G	A	C	A	A	G	C	G	A	A	C	C	A	T	C	G	A	G	A	A	G	T	T	T	G	A	G	A	A	G	G	A	A	G	C	T	G	C	C
301	OK13X12-2-05	OK13X12	2015	OK	MLG97	Pop1	T	A	T	C	G	A	C	A	A	G	C	G	A	A	C	C	A	T	C	G	A	G	A	A	G	T	T	T	G	A	G	A	A	G	G	A	A	G	C	T	G	C	C
302	OK13X12-2-06	OK13X12	2015	OK	MLG85	Pop1	T	A	T	C	G	A	C	A	A	G	C	G	A	A	C	C	A	T	C	G	A	G	A	A	G	T	T	T	G	A	G	A	A	G	G	G	A	G	C	T	G	C	C
303	OK13X12-2-07	OK13X12	2015	OK	MLG39	Pop2	T	A	T	C	G	A	C	A	A	G	C	G	A	A	C	C	A	T	C	G	A	G	A	A	G	T	T	T	G	A	G	A	A	G	G	A	A	G	C	T	G	C	C
304	OK13X12-2-08	OK13X12	2015	OK	MLG84	Pop1	T	A	T	C	G	A	C	A	A	G	C	G	A	A	C	C	A	T	C	G	A	G	A	A	G	T	T	T	G	A	G	A	A	G	G	G	A	G	C	T	G	C	C
305	OK13X12-3-01	OK13X12	2015	OK	MLG91	Pop1	T	A	T	C	G	A	C	A	A	G	C	G	A	A	C	C	A	T	C	G	A	G	A	A	G	T	T	T	G	A	G	A	A	G	G	A	A	G	C	T	G	C	C
306	OK13X12-3-02	OK13X12	2015	OK	MLG46	Pop2	T	A	T	C	G	A	C	A	A	G	C	G	A	A	C	C	A	T	C	G	A	G	A	A	G	T	T	T	G	A	G	A	A	G	G	A	A	G	C	T	G	C	C
307	OK13X12-3-03	OK13X12	2015	OK	MLG15	Pop2	T	A	T	C	G	A	C	A	A	G	C	G	A	A	C	C	A	T	C	G	A	G	A	A	G	T	T	T	G	A	G	A	A	G	G	G	A	G	C	T	G	C	C
308	OK13X12-3-04	OK13X12	2015	OK	MLG45	Pop2	T	A	T	C	G	A	C	A	A	G	C	G	A	A	C	C	A	T	C	G	A	G	A	A	G	T	T	T	G	G	G	A	A	G	G	A	A	G	C	T	G	C	C
309	OK13X12-3-05	OK13X12	2015	OK	MLG43	Pop2	T	A	T	C	G	A	C	A	A	G	C	G	A	A	C	C	A	T	C	G	A	G	A	A	G	T	T	T	G	A	G	A	A	G	G	A	A	G	C	T	G	C	C
310	OK13X12-3-06	OK13X12	2015	OK	MLG46	Pop2	T	A	T	C	G	A	C	A	A	G	C	G	A	A	C	C	A	T	C	G	A	G	A	A	G	T	T	T	G	A	G	A	A	G	G	A	A	G	C	T	G	C	C
311	OK13X12-3-07	OK13X12	2015	OK	MLG85	Pop1	T	A	T	C	G	A	C	A	A	G	C	G	A	A	C	C	A	T	C	G	A	G	A	A	G	T	T	T	G	A	G	A	A	G	G	G	A	G	C	T	G	C	C
312	OK13X12-3-08	OK13X12	2015	OK	MLG15	Pop2	T	A	T	C	G	A	C	A	A	G	C	G	A	A	C	C	A	T	C	G	A	G	A	A	G	T	T	T	G	A	G	A	A	G	G	G	A	G	C	T	G	C	C
313	OK13X12-4-01	OK13X12	2015	OK	MLG96	Pop1	T	A	T	C	G	A	C	A	A	G	C	G	A	A	C	C	A	T	C	G	A	G	A	A	G	T	T	T	G	A	G	A	A	G	G	G	A	G	C	T	G	C	C
314	OK13X12-4-02	OK13X12	2015	OK	MLG85	Pop1	T	A	T	C	G	A	C	A	A	G	C	G	A	A	C	C	A	T	C	G	A	G	A	A	G	T	T	T	G	A	G	A	A	G	G	G	A	G	C	T	G	C	C
315	OK13X12-4-03	OK13X12	2015	OK	MLG46	Pop2	T	A	T	C	G	A	C	A	A	G	C	G	A	A	C	C	A	T	C	G	A	G	A	A	G	T	T	T	G	A	G	A	A	G	G	A	A	G	C	T	G	C	C
316	OK13X12-4-04	OK13X12	2015	OK	MLG85	Pop1	T	A	T	C	G	A	C	A	A	G	C	G	A	A	C	C	A	T	C	G	A	G	A	A	G	T	T	T	G	A	G	A	A	G	G	G	A	G	C	T	G	C	C
317	OK13X12-4-05	OK13X12	2015	OK	MLG46	Pop2	T	A	T	C	G	A	C	A	A	G	C	G	A	A	C	C	A	T	C	G	A	G	A	A	G	T	T	T	G	A	G	A	A	G	G	A	A	G	C	T	G	C	C
318	OK13X12-4-06	OK13X12	2015	OK	MLG97	Pop1	T	A	T	C	G	A	C	A	A	G	C	G	A	A	C	C	A	T	C	G	A	G	A	A	G	T	T	T	G	A	G	A	A	G	G	A	A	G	C	T	G	C	C
319	OK13X12-4-07	OK13X12	2015	OK	MLG42	Pop2	T	A	T	C	G	A	C	A	A	G	C	G	A	A	C	C	A	T	C	G	A	G	A	A	G	T	T	T	G	A	G	A	A	G	G	G	A	G	C	T	G	C	C
320	OK13X12-4-08	OK13X12	2015	OK	MLG85	Pop1	T	A	T	C	G	A	C	A	A	G	C	G	A	A	C	C	A	T	C	G	A	G	A	A	G	T	T	T	G	A	G	A	A	G	G	G	A	G	C	T	G	C	C
321	OK13X12-5-01	OK13X12	2015	OK	MLG15	Pop2	T	A	T	C	G	A	C	A	A	G	C	G	A	A	C	C	A	T	C	G	A	G	A	A	G	T	T	T	G	A	G	A	A	G	G	G	A	G	C	T	G	C	C
322	OK13X12-5-02	OK13X12	2015	OK	MLG15	Pop2	T	A	T	C	G	A	C	A	A	G	C	G	A	A	C	C	A	T	C	G	A	G	A	A	G	T	T	T	G	A	G	A	A	G	G	G	A	G	C	T	G	C	C
323	OK13X12-5-03	OK13X12	2015	OK	MLG46	Pop2	T	A	T	C	G	A	C	A	A	G	C	G	A	A	C	C	A	T	C	G	A	G	A	A	G	T	T	T	G	A	G	A	A	G	G	A	A	G	C	T	G	C	C
324	OK13X12-5-04	OK13X12	2015	OK	MLG34	Pop1	T	A	T	C	G	A	C	A	A	G	C	G	A	A	C	C	A	T	C	G	A	G	A	A	G	T	T	T	G	A	G	A	A	G	G	A	A	G	C	T	G	C	C
325	OK13X12-5-05	OK13X12	2015	OK	MLG84	Pop1	T	A	T	C	G	A	C	A	A	G	C	G	A	A	C	C	A	T	C	G	A	G	A	A	G	T	T	T	G	A	G	A	A	G	G	G	A	G	C	T	G	C	C
326	OK13X12-5-06	OK13X12	2015	OK	MLG15	Pop2	T	A	T	C	G	A	C	A	A	G	C	G	A	A	C	C	A	T	C	G	A	G	A	A	G	T	T	T	G	A	G	A	A	G	G	G	A	G	C	T	G	C	C
327	OK13X12-5-07	OK13X12	2015	OK	MLG70	Pop1	T	A	T	C	G	A	C	A	A	G	C	G	A	A	C	C	A	T	C	G	A	G	A	A	G	T	T	T	G	A	G	A	A	G	G	A	A	G	C	T	G	C	C
328	OK13X12-5-08	OK13X12	2015	OK	MLG15	Pop2	T	A	T	C	G	A	C	A	A	G	C	G	A	A	C	C	A	T	C	G	A	G	A	A	G	T	T	T	G	A	G	A	A	G	G	G	A	G	C	T	G	C	C
329	OK13X12-6-01	OK13X12	2015	OK	MLG43	Pop2	T	A	T	C	G	A	C	A	A	G	C	G	A	A	C	C	A	T	C	G	A	G	A	A	G	T	T	T	G	A	G	A	A	G	G	A	A	G	C	T	G	C	C
330	OK13X12-6-02	OK13X12	2015	OK	MLG91	Pop1	T	A	T	C	G	A	C	A	A	G	C	G	A	A	C	C	A	T	C	G	A	G	A	A	G	T	T	T	G	A	G	A	A	G	G	A	A	G	C	T	G	C	C
331	OK13X12-6-03	OK13X12	2015	OK	MLG15	Pop2	T	A	T	C	G	A	C	A	A	G	C	G	A	A	C	C	A	T	C	G	A	G	A	A	G	T	T	T	G	A	G	A	A	G	G	G	A	G	C	T	G	C	C
332	OK13X12-6-04	OK13X12	2015	OK	MLG18	Pop2	T	A	T	C	G	A	C	A	A	G	C	G	A	A	C	C	A	T	C	G	A	G	A	A	G	T	T	T	G	A	G	A	A	G	G	A	A	G	C	T	G	C	C
333	OK13X12-6-05	OK13X12	2015	OK	MLG43	Pop2	T	A	T	C	G	A	C	A	A	G	C	G	A	A	C	C	A	T	C	G	A	G	A	A	G	T	T	T	G	A	G	A	A	G	G	A	A	G	C	T	G	C	C
334	OK13X12-6-06	OK13X12	2015	OK	MLG15	Pop2	T	A	T	C	G	A	C	A	A	G	C	G	A	A	C	C	A	T	C	G	A	G	A	A	G	T	T	T	G	A	G	A	A	G	G	G	A	G	C	T	G	C	C
335	OK13X12-6-07	OK13X12	2015	OK	MLG15	Pop2	T	A	T	C	G	A	C	A	A	G	C	G	A	A	C	C	A	T	C	G	A	G	A	A	G	T	T	T	G	A	G	A	A	G	G	G	A	G	C	T	G	C	C
336	OK13X12-6-08	OK13X12	2015	OK	MLG43	Pop2	T	A	T	C	G	A	C	A	A	G	C	G	A	A	C	C	A	T	C	G	A	G	A	A	G	T	T	T	G	A	G	A	A	G	G	A	A	G	C	T	G	C	C
337	OK15x4-1-01	OK15x4	2015	OK	MLG79	Pop1	T	A	T	C	G	A	C	A	A	G	C	G	A	A	C	C	A	T	C	G	A	G	A	A	G	T	T	T	G	A	G	A	A	G	G	A	A	G	C	T	G	C	C
338	OK15x4-1-02	OK15x4	2015	OK	MLG46	Pop2	T	A	T	C	G	A	C	A	A	G	C	G	A	A	C	C	A	T	C	G	A	G	A	A	G	T	T	T	G	A	G	A	A	G	G	A	A	G	C	T	G	C	C
339	OK15x4-1-06	OK15x4	2015	OK	MLG52	Pop2	T	A	T	C	G	A	C	A	A	G	C	G	A	A	C	C	A	T	C	G	A	G	A	A	G	T	T	T	G	A	G	A	A	G	G	A	A	G	C	T	G	C	C
340	OK15x4-1-07	OK15x4	2015	OK	MLG46	Pop2	T	A	T	C	G	A	C	A	A	G	C	G	A	A	C	C	A	T	C	G	A	G	A	A	G	T	T	T	G	A	G	A	A	G	G	A	A	G	C	T	G	C	C
341	OK15x4-1-11	OK15x4	2015	OK	MLG46	Pop2	T	A	T	C	G	A	C	A	A	G	C	G	A	A	C	C	A	T	C	G	A	G	A	A	G	T	T	T	G	A	G	A	A	G	G	A	A	G	C	T	G	C	C
342	OK15x4-1-04	OK15x4	2015	OK	MLG46	Pop2	T	A	T	C	G	A	C	A	A	G	C	G	A	A	C	C	A	T	C	G	A	G	A	A	G	T	T	T	G	A	G	A	A	G	G	A	A	G	C	T	G	C	C
343	OK15x4-1-19	OK15x4	2015	OK	MLG97	Pop1	T	A	T	C	G	A	C	A	A	G	C	G	A	A	C	C	A	T	C	G	A	G	A	A	G	T	T	T	G	A	G	A	A	G	G	A	A	G	C	T	G	C	C
344	OK15x4-1-22	OK15x4	2015	OK	MLG46	Pop2	T	A	T	C	G	A	C	A	A	G	C	G	A	A	C	C	A	T	C	G	A	G	A	A	G	T	T	T	G	A	G	A	A	G	G	A	A	G	C	T	G	C	C
345	OK15x4-2-01	OK15x4	2015	OK	MLG79	Pop1	T	A	T	C	G	A	C	A	A	G	C	G	A	A	C	C	A	T	C	G	A	G	A	A	G	T	T	T	G	A	G	A	A	G	G	A	A	G	C	T	G	C	C
346	OK15x4-2-02	OK15x4	2015	OK	MLG33	Pop1	T	A	T	C	G	A	C	A	A	G	C	G	A	A	C	C	A	T	C	G	A	G	A	A	G	T	T	T	G	A	G	A	A	G	G	A	A	G	C	T	G	C	C
347	OK15x4-2-05	OK15x4	2015	OK	MLG87	Pop1	T	A	T	C	G	A	C	A	A	G	C	G	A	A	C	C	A	T	C	G	A	G	A	A	G	T	T	T	G	A	G	A	A	G	G	A	A	G	C	T	G	C	C
348	OK15x4-2-04	OK15x4	2015	OK	MLG97	Pop1	T	A	T	C	G	A	C	A	A	G	C	G	A	A	C	C	A	T	C	G	A	G	A	A	G	T	T	T	G	A	G	A	A	G	G	A	A	G	C	T	G	C	C
349	OK15x4-2-10	OK15x4	2015	OK	MLG85	Pop1	T	A	T	C	G	A	C	A	A	G	C	G	A	A	C	C	A	T	C	G	A	G	A	A	G	T	T	T	G	A	G	A	A	G	G	G	A	G	C	T	G	C	C
350	OK15x4-2-07	OK15x4	2015	OK	MLG97	Pop1	T	A	T	C	G	A	C	A	A	G	C	G	A	A	C	C	A	T	C	G	A	G	A	A	G	T	T	T	G	A	G	A	A	G	G	A	A	G	C	T	G	C	C
351	OK15x4-2-03	OK15x4	2015	OK	MLG85	Pop1	T	A	T	C	G	A	C	A	A	G	C	G	A	A	C	C	A	T	C	G	A	G	A	A	G	T	T	T	G	A	G	A	A	G	G	G	A	G	C	T	G	C	C
352	OK15x4-2-12	OK15x4	2015	OK	MLG85	Pop1	T	A	T	C	G	A	C	A	A	G	C	G	A	A	C	C	A	T	C	G	A	G	A	A	G	T	T	T	G	A	G	A	A	G	G	G	A	G	C	T	G	C	C
353	OK15x4-2-09	OK15x4	2015	OK	MLG48	Pop2	T	A	T	C	G	A	C	A	A	G	C	G	A	A	C	C	A	T	C	G	A	G	A	A	G	T	T	T	G	A	G	A	A	G	G	A	A	G	C	T	G	C	C
354	OK15x4-2-06	OK15x4	2015	OK	MLG46	Pop2	T	A	T	C	G	A	C	A	A	G	C	G	A	A	C	C	A	T	C	G	A	G	A	A	G	T	T	T	G	A	G	A	A	G	G	A	A	G	C	T	G	C	C
355	OK15x4-3-06	OK15x4	2015	OK	MLG97	Pop1	T	A	T	C	G	A	C	A	A	G	C	G	A	A	C	C	A	T	C	G	A	G	A	A	G	T	T	T	G	A	G	A	A	G	G	A	A	G	C	T	G	C	C
356	OK15x4-3-04	OK15x4	2015	OK	MLG79	Pop1	T	A	T	C	G	A	C	A	A	G	C	G	A	A	C	C	A	T	C	G	A	G	A	A	G	T	T	T	G	A	G	A	A	G	G	A	A	G	C	T	G	C	C
357	OK15x4-3-10	OK15x4	2015	OK	MLG97	Pop1	T	A	T	C	G	A	C	A	A	G	C	G	A	A	C	C	A	T	C	G	A	G	A	A	G	T	T	T	G	A	G	A	A	G	G	A	A	G	C	T	G	C	C
358	OK15x4-3-01	OK15x4	2015	OK	MLG79	Pop1	T	A	T	C	G	A	C	A	A	G	C	G	A	A	C	C	A	T	C	G	A	G	A	A	G	T	T	T	G	A	G	A	A	G	G	A	A	G	C	T	G	C	C
359	OK15x4-3-02	OK15x4	2015	OK	MLG1	Pop2	T	A	T	C	G	A	C	A	A	G	C	G	A	A	C	C	A	T	C	G	A	G	A	A	G	T	T	T	G	A	G	A	A	G	G	G	A	G	C	T	G	C	C
360	OK15x4-3-07	OK15x4	2015	OK	MLG45	Pop2	T	A	T	C	G	A	C	A	A	G	C	G	A	A	C	C	A	T	C	G	A	G	A	A	G	T	T	T	G	G	G	A	A	G	G	A	A	G	C	T	G	C	C
361	OK15x4-3-05	OK15x4	2015	OK	MLG48	Pop2	T	A	T	C	G	A	C	A	A	G	C	G	A	A	C	C	A	T	C	G	A	G	A	A	G	T	T	T	G	A	G	A	A	G	G	A	A	G	C	T	G	C	C
362	OK15x4-4-09	OK15x4	2015	OK	MLG87	Pop1	T	A	T	C	G	A	C	A	A	G	C	G	A	A	C	C	A	T	C	G	A	G	A	A	G	T	T	T	G	A	G	A	A	G	G	A	A	G	C	T	G	C	C
363	OK15x4-4-01	OK15x4	2015	OK	MLG97	Pop1	T	A	T	C	G	A	C	A	A	G	C	G	A	A	C	C	A	T	C	G	A	G	A	A	G	T	T	T	G	A	G	A	A	G	G	A	A	G	C	T	G	C	C
364	OK15x4-4-05	OK15x4	2015	OK	MLG87	Pop1	T	A	T	C	G	A	C	A	A	G	C	G	A	A	C	C	A	T	C	G	A	G	A	A	G	T	T	T	G	A	G	A	A	G	G	A	A	G	C	T	G	C	C
365	OK15x4-4-12	OK15x4	2015	OK	MLG91	Pop1	T	A	T	C	G	A	C	A	A	G	C	G	A	A	C	C	A	T	C	G	A	G	A	A	G	T	T	T	G	A	G	A	A	G	G	A	A	G	C	T	G	C	C
366	OK15x4-4-03	OK15x4	2015	OK	MLG87	Pop1	T	A	T	C	G	A	C	A	A	G	C	G	A	A	C	C	A	T	C	G	A	G	A	A	G	T	T	T	G	A	G	A	A	G	G	A	A	G	C	T	G	C	C
367	OK15x4-4-07	OK15x4	2015	OK	MLG87	Pop1	T	A	T	C	G	A	C	A	A	G	C	G	A	A	C	C	A	T	C	G	A	G	A	A	G	T	T	T	G	A	G	A	A	G	G	A	A	G	C	T	G	C	C
368	OK15x4-4-02	OK15x4	2015	OK	MLG85	Pop1	T	A	T	C	G	A	C	A	A	G	C	G	A	A	C	C	A	T	C	G	A	G	A	A	G	T	T	T	G	A	G	A	A	G	G	G	A	G	C	T	G	C	C
369	OK15x4-4-10	OK15x4	2015	OK	MLG46	Pop2	T	A	T	C	G	A	C	A	A	G	C	G	A	A	C	C	A	T	C	G	A	G	A	A	G	T	T	T	G	A	G	A	A	G	G	A	A	G	C	T	G	C	C
370	OK15x4-4-04	OK15x4	2015	OK	MLG45	Pop2	T	A	T	C	G	A	C	A	A	G	C	G	A	A	C	C	A	T	C	G	A	G	A	A	G	T	T	T	G	G	G	A	A	G	G	A	A	G	C	T	G	C	C
371	OK15x4-4-08	OK15x4	2015	OK	MLG46	Pop2	T	A	T	C	G	A	C	A	A	G	C	G	A	A	C	C	A	T	C	G	A	G	A	A	G	T	T	T	G	A	G	A	A	G	G	A	A	G	C	T	G	C	C
372	OK15x4-4-06	OK15x4	2015	OK	MLG52	Pop2	T	A	T	C	G	A	C	A	A	G	C	G	A	A	C	C	A	T	C	G	A	G	A	A	G	T	T	T	G	A	G	A	A	G	G	A	A	G	C	T	G	C	C
373	OK15x4-4-11	OK15x4	2015	OK	MLG40	Pop2	T	A	T	C	G	A	C	A	A	G	C	G	A	A	C	C	A	T	C	G	A	G	A	A	G	T	T	T	G	A	G	A	A	G	G	A	A	G	C	T	G	C	C
374	OK15x4-5-12	OK15x4	2015	OK	MLG86	Pop1	T	A	T	C	G	A	C	A	A	G	C	G	A	A	C	C	A	T	C	G	A	G	A	A	G	T	T	T	G	A	G	A	A	G	G	A	A	G	C	T	G	C	C
375	OK15x4-5-09	OK15x4	2015	OK	MLG85	Pop1	T	A	T	C	G	A	C	A	A	G	C	G	A	A	C	C	A	T	C	G	A	G	A	A	G	T	T	T	G	A	G	A	A	G	G	G	A	G	C	T	G	C	C
376	OK15x4-5-03	OK15x4	2015	OK	MLG87	Pop1	T	A	T	C	G	A	C	A	A	G	C	G	A	A	C	C	A	T	C	G	A	G	A	A	G	T	T	T	G	A	G	A	A	G	G	A	A	G	C	T	G	C	C
377	OK15x4-5-07	OK15x4	2015	OK	MLG43	Pop2	T	A	T	C	G	A	C	A	A	G	C	G	A	A	C	C	A	T	C	G	A	G	A	A	G	T	T	T	G	A	G	A	A	G	G	A	A	G	C	T	G	C	C
378	OK15x4-5-04	OK15x4	2015	OK	MLG45	Pop2	T	A	T	C	G	A	C	A	A	G	C	G	A	A	C	C	A	T	C	G	A	G	A	A	G	T	T	T	G	G	G	A	A	G	G	A	A	G	C	T	G	C	C
379	OK15x4-5-02	OK15x4	2015	OK	MLG43	Pop2	T	A	T	C	G	A	C	A	A	G	C	G	A	A	C	C	A	T	C	G	A	G	A	A	G	T	T	T	G	A	G	A	A	G	G	A	A	G	C	T	G	C	C
380	OK15x4-5-01	OK15x4	2015	OK	MLG40	Pop2	T	A	T	C	G	A	C	A	A	G	C	G	A	A	C	C	A	T	C	G	A	G	A	A	G	T	T	T	G	A	G	A	A	G	G	A	A	G	C	T	G	C	C
381	OK15x4-6-04	OK15x4	2015	OK	MLG85	Pop1	T	A	T	C	G	A	C	A	A	G	C	G	A	A	C	C	A	T	C	G	A	G	A	A	G	T	T	T	G	A	G	A	A	G	G	G	A	G	C	T	G	C	C
382	OK15x4-6-06	OK15x4	2015	OK	MLG85	Pop1	T	A	T	C	G	A	C	A	A	G	C	G	A	A	C	C	A	T	C	G	A	G	A	A	G	T	T	T	G	A	G	A	A	G	G	G	A	G	C	T	G	C	C
383	OK15x4-6-11	OK15x4	2015	OK	MLG85	Pop1	T	A	T	C	G	A	C	A	A	G	C	G	A	A	C	C	A	T	C	G	A	G	A	A	G	T	T	T	G	A	G	A	A	G	G	G	A	G	C	T	G	C	C
384	OK15x4-6-05	OK15x4	2015	OK	MLG85	Pop1	T	A	T	C	G	A	C	A	A	G	C	G	A	A	C	C	A	T	C	G	A	G	A	A	G	T	T	T	G	A	G	A	A	G	G	G	A	G	C	T	G	C	C
385	TN1B-1-01	TN1B	2017	TN	MLG97	Pop1	T	A	T	C	G	A	C	A	A	G	C	G	A	A	C	C	A	T	C	G	A	G	A	A	G	T	T	T	G	A	G	A	A	G	G	A	A	G	C	T	G	C	C
386	TN1B-1-02	TN1B	2017	TN	MLG46	Pop2	T	A	T	C	G	A	C	A	A	G	C	G	A	A	C	C	A	T	C	G	A	G	A	A	G	T	T	T	G	A	G	A	A	G	G	A	A	G	C	T	G	C	C
387	TN1B-1-03	TN1B	2017	TN	MLG97	Pop1	T	A	T	C	G	A	C	A	A	G	C	G	A	A	C	C	A	T	C	G	A	G	A	A	G	T	T	T	G	A	G	A	A	G	G	A	A	G	C	T	G	C	C
388	TN1B-1-04	TN1B	2017	TN	MLG71	Pop1	T	A	T	C	G	A	C	A	A	G	C	G	A	A	C	C	A	T	C	G	A	G	A	A	G	T	T	T	G	A	G	A	A	G	G	A	A	G	C	T	G	C	C
389	TN1B-1-05	TN1B	2017	TN	MLG97	Pop1	T	A	T	C	G	A	C	A	A	G	C	G	A	A	C	C	A	T	C	G	A	G	A	A	G	T	T	T	G	A	G	A	A	G	G	A	A	G	C	T	G	C	C
390	TN1B-1-06	TN1B	2017	TN	MLG91	Pop1	T	A	T	C	G	A	C	A	A	G	C	G	A	A	C	C	A	T	C	G	A	G	A	A	G	T	T	T	G	A	G	A	A	G	G	A	A	G	C	T	G	C	C
391	TN1B-1-07	TN1B	2017	TN	MLG97	Pop1	T	A	T	C	G	A	C	A	A	G	C	G	A	A	C	C	A	T	C	G	A	G	A	A	G	T	T	T	G	A	G	A	A	G	G	A	A	G	C	T	G	C	C
392	TN1B-1-08	TN1B	2017	TN	MLG46	Pop2	T	A	T	C	G	A	C	A	A	G	C	G	A	A	C	C	A	T	C	G	A	G	A	A	G	T	T	T	G	A	G	A	A	G	G	A	A	G	C	T	G	C	C
393	TN1B-1-12	TN1B	2017	TN	MLG97	Pop1	T	A	T	C	G	A	C	A	A	G	C	G	A	A	C	C	A	T	C	G	A	G	A	A	G	T	T	T	G	A	G	A	A	G	G	A	A	G	C	T	G	C	C
394	TN1B-2-01	TN1B	2017	TN	MLG97	Pop1	T	A	T	C	G	A	C	A	A	G	C	G	A	A	C	C	A	T	C	G	A	G	A	A	G	T	T	T	G	A	G	A	A	G	G	A	A	G	C	T	G	C	C
395	TN1B-2-02	TN1B	2017	TN	MLG97	Pop1	T	A	T	C	G	A	C	A	A	G	C	G	A	A	C	C	A	T	C	G	A	G	A	A	G	T	T	T	G	A	G	A	A	G	G	A	A	G	C	T	G	C	C
396	TN1B-2-03	TN1B	2017	TN	MLG97	Pop1	T	A	T	C	G	A	C	A	A	G	C	G	A	A	C	C	A	T	C	G	A	G	A	A	G	T	T	T	G	A	G	A	A	G	G	A	A	G	C	T	G	C	C
397	TN1B-2-04	TN1B	2017	TN	MLG97	Pop1	T	A	T	C	G	A	C	A	A	G	C	G	A	A	C	C	A	T	C	G	A	G	A	A	G	T	T	T	G	A	G	A	A	G	G	A	A	G	C	T	G	C	C
398	TN1B-2-05	TN1B	2017	TN	MLG97	Pop1	T	A	T	C	G	A	C	A	A	G	C	G	A	A	C	C	A	T	C	G	A	G	A	A	G	T	T	T	G	A	G	A	A	G	G	A	A	G	C	T	G	C	C
399	TN1B-2-06	TN1B	2017	TN	MLG97	Pop1	T	A	T	C	G	A	C	A	A	G	C	G	A	A	C	C	A	T	C	G	A	G	A	A	G	T	T	T	G	A	G	A	A	G	G	A	A	G	C	T	G	C	C
400	TN1B-2-07	TN1B	2017	TN	MLG97	Pop1	T	A	T	C	G	A	C	A	A	G	C	G	A	A	C	C	A	T	C	G	A	G	A	A	G	T	T	T	G	A	G	A	A	G	G	A	A	G	C	T	G	C	C
401	TN1B-3-01	TN1B	2017	TN	MLG97	Pop1	T	A	T	C	G	A	C	A	A	G	C	G	A	A	C	C	A	T	C	G	A	G	A	A	G	T	T	T	G	A	G	A	A	G	G	A	A	G	C	T	G	C	C
402	TN1B-3-02	TN1B	2017	TN	MLG97	Pop1	T	A	T	C	G	A	C	A	A	G	C	G	A	A	C	C	A	T	C	G	A	G	A	A	G	T	T	T	G	A	G	A	A	G	G	A	A	G	C	T	G	C	C
403	TN1B-3-03	TN1B	2017	TN	MLG97	Pop1	T	A	T	C	G	A	C	A	A	G	C	G	A	A	C	C	A	T	C	G	A	G	A	A	G	T	T	T	G	A	G	A	A	G	G	A	A	G	C	T	G	C	C
404	TN1B-3-04	TN1B	2017	TN	MLG97	Pop1	T	A	T	C	G	A	C	A	A	G	C	G	A	A	C	C	A	T	C	G	A	G	A	A	G	T	T	T	G	A	G	A	A	G	G	A	A	G	C	T	G	C	C
405	TN1B-3-05	TN1B	2017	TN	MLG97	Pop1	T	A	T	C	G	A	C	A	A	G	C	G	A	A	C	C	A	T	C	G	A	G	A	A	G	T	T	T	G	A	G	A	A	G	G	A	A	G	C	T	G	C	C
406	TN1B-3-06	TN1B	2017	TN	MLG46	Pop2	T	A	T	C	G	A	C	A	A	G	C	G	A	A	C	C	A	T	C	G	A	G	A	A	G	T	T	T	G	A	G	A	A	G	G	A	A	G	C	T	G	C	C
407	TN1B-3-07	TN1B	2017	TN	MLG97	Pop1	T	A	T	C	G	A	C	A	A	G	C	G	A	A	C	C	A	T	C	G	A	G	A	A	G	T	T	T	G	A	G	A	A	G	G	A	A	G	C	T	G	C	C
408	TN1B-3-08	TN1B	2017	TN	MLG46	Pop2	T	A	T	C	G	A	C	A	A	G	C	G	A	A	C	C	A	T	C	G	A	G	A	A	G	T	T	T	G	A	G	A	A	G	G	A	A	G	C	T	G	C	C
409	TN1B-4-02	TN1B	2017	TN	MLG97	Pop1	T	A	T	C	G	A	C	A	A	G	C	G	A	A	C	C	A	T	C	G	A	G	A	A	G	T	T	T	G	A	G	A	A	G	G	A	A	G	C	T	G	C	C
410	TN1B-4-04	TN1B	2017	TN	MLG46	Pop2	T	A	T	C	G	A	C	A	A	G	C	G	A	A	C	C	A	T	C	G	A	G	A	A	G	T	T	T	G	A	G	A	A	G	G	A	A	G	C	T	G	C	C
411	TN1B-4-05	TN1B	2017	TN	MLG97	Pop1	T	A	T	C	G	A	C	A	A	G	C	G	A	A	C	C	A	T	C	G	A	G	A	A	G	T	T	T	G	A	G	A	A	G	G	A	A	G	C	T	G	C	C
412	TN1B-4-06	TN1B	2017	TN	MLG91	Pop1	T	A	T	C	G	A	C	A	A	G	C	G	A	A	C	C	A	T	C	G	A	G	A	A	G	T	T	T	G	A	G	A	A	G	G	A	A	G	C	T	G	C	C
413	TN1B-4-07	TN1B	2017	TN	MLG46	Pop2	T	A	T	C	G	A	C	A	A	G	C	G	A	A	C	C	A	T	C	G	A	G	A	A	G	T	T	T	G	A	G	A	A	G	G	A	A	G	C	T	G	C	C
414	TN1B-4-08	TN1B	2017	TN	MLG3	Pop1	T	A	T	C	G	A	C	A	A	G	C	G	A	A	C	C	A	T	C	G	A	G	A	A	G	T	T	T	G	A	G	A	A	G	G	A	A	G	C	T	G	C	C
415	TN1B-5-01	TN1B	2017	TN	MLG78	Pop1	T	A	T	C	G	A	C	A	A	G	C	G	A	A	C	C	A	T	C	G	A	G	A	A	G	T	T	T	G	A	G	A	A	G	G	A	A	G	C	T	G	C	C
416	TN1B-5-02	TN1B	2017	TN	MLG78	Pop1	T	A	T	C	G	A	C	A	A	G	C	G	A	A	C	C	A	T	C	G	A	G	A	A	G	T	T	T	G	A	G	A	A	G	G	A	A	G	C	T	G	C	C
417	TN1B-5-03	TN1B	2017	TN	MLG97	Pop1	T	A	T	C	G	A	C	A	A	G	C	G	A	A	C	C	A	T	C	G	A	G	A	A	G	T	T	T	G	A	G	A	A	G	G	A	A	G	C	T	G	C	C
418	TN1B-5-04	TN1B	2017	TN	MLG91	Pop1	T	A	T	C	G	A	C	A	A	G	C	G	A	A	C	C	A	T	C	G	A	G	A	A	G	T	T	T	G	A	G	A	A	G	G	A	A	G	C	T	G	C	C
419	TN1B-5-05	TN1B	2017	TN	MLG78	Pop1	T	A	T	C	G	A	C	A	A	G	C	G	A	A	C	C	A	T	C	G	A	G	A	A	G	T	T	T	G	A	G	A	A	G	G	A	A	G	C	T	G	C	C
420	TN1B-5-06	TN1B	2017	TN	MLG91	Pop1	T	A	T	C	G	A	C	A	A	G	C	G	A	A	C	C	A	T	C	G	A	G	A	A	G	T	T	T	G	A	G	A	A	G	G	A	A	G	C	T	G	C	C
421	TN1B-5-07	TN1B	2017	TN	MLG91	Pop1	T	A	T	C	G	A	C	A	A	G	C	G	A	A	C	C	A	T	C	G	A	G	A	A	G	T	T	T	G	A	G	A	A	G	G	A	A	G	C	T	G	C	C
422	TN1B-5-08	TN1B	2017	TN	MLG78	Pop1	T	A	T	C	G	A	C	A	A	G	C	G	A	A	C	C	A	T	C	G	A	G	A	A	G	T	T	T	G	A	G	A	A	G	G	A	A	G	C	T	G	C	C
423	TN1B-6-01	TN1B	2017	TN	MLG46	Pop2	T	A	T	C	G	A	C	A	A	G	C	G	A	A	C	C	A	T	C	G	A	G	A	A	G	T	T	T	G	A	G	A	A	G	G	A	A	G	C	T	G	C	C
424	TN1B-6-02	TN1B	2017	TN	MLG18	Pop2	T	A	T	C	G	A	C	A	A	G	C	G	A	A	C	C	A	T	C	G	A	G	A	A	G	T	T	T	G	A	G	A	A	G	G	A	A	G	C	T	G	C	C
425	TN1B-6-03	TN1B	2017	TN	MLG47	Pop2	T	A	T	C	G	A	C	A	A	G	C	G	A	A	C	C	A	T	C	G	A	G	A	A	G	T	T	T	G	A	G	A	A	G	G	A	A	G	C	T	G	C	C
426	TN1B-6-04	TN1B	2017	TN	MLG47	Pop2	T	A	T	C	G	A	C	A	A	G	C	G	A	A	C	C	A	T	C	G	A	G	A	A	G	T	T	T	G	A	G	A	A	G	G	A	A	G	C	T	G	C	C
427	TN1B-6-05	TN1B	2017	TN	MLG52	Pop2	T	A	T	C	G	A	C	A	A	G	C	G	A	A	C	C	A	T	C	G	A	G	A	A	G	T	T	T	G	A	G	A	A	G	G	A	A	G	C	T	G	C	C
428	TN1B-6-06	TN1B	2017	TN	MLG46	Pop2	T	A	T	C	G	A	C	A	A	G	C	G	A	A	C	C	A	T	C	G	A	G	A	A	G	T	T	T	G	A	G	A	A	G	G	A	A	G	C	T	G	C	C
429	TN1B-6-07	TN1B	2017	TN	MLG46	Pop2	T	A	T	C	G	A	C	A	A	G	C	G	A	A	C	C	A	T	C	G	A	G	A	A	G	T	T	T	G	A	G	A	A	G	G	A	A	G	C	T	G	C	C
430	TN1B-6-08	TN1B	2017	TN	MLG47	Pop2	T	A	T	C	G	A	C	A	A	G	C	G	A	A	C	C	A	T	C	G	A	G	A	A	G	T	T	T	G	A	G	A	A	G	G	A	A	G	C	T	G	C	C
431	TN1B-6-09	TN1B	2017	TN	MLG47	Pop2	T	A	T	C	G	A	C	A	A	G	C	G	A	A	C	C	A	T	C	G	A	G	A	A	G	T	T	T	G	A	G	A	A	G	G	A	A	G	C	T	G	C	C
432	TN1B-6-10	TN1B	2017	TN	MLG47	Pop2	T	A	T	C	G	A	C	A	A	G	C	G	A	A	C	C	A	T	C	G	A	G	A	A	G	T	T	T	G	A	G	A	A	G	G	A	A	G	C	T	G	C	C
433	TNP-1-05	TNP	2017	TN	MLG97	Pop1	T	A	T	C	G	A	C	A	A	G	C	G	A	A	C	C	A	T	C	G	A	G	A	A	G	T	T	T	G	A	G	A	A	G	G	A	A	G	C	T	G	C	C
434	TNP-1-03	TNP	2017	TN	MLG46	Pop2	T	A	T	C	G	A	C	A	A	G	C	G	A	A	C	C	A	T	C	G	A	G	A	A	G	T	T	T	G	A	G	A	A	G	G	A	A	G	C	T	G	C	C
435	TNP-1-06	TNP	2017	TN	MLG46	Pop2	T	A	T	C	G	A	C	A	A	G	C	G	A	A	C	C	A	T	C	G	A	G	A	A	G	T	T	T	G	A	G	A	A	G	G	A	A	G	C	T	G	C	C
436	TNP-1-10	TNP	2017	TN	MLG91	Pop1	T	A	T	C	G	A	C	A	A	G	C	G	A	A	C	C	A	T	C	G	A	G	A	A	G	T	T	T	G	A	G	A	A	G	G	A	A	G	C	T	G	C	C
437	TNP-1-01	TNP	2017	TN	MLG97	Pop1	T	A	T	C	G	A	C	A	A	G	C	G	A	A	C	C	A	T	C	G	A	G	A	A	G	T	T	T	G	A	G	A	A	G	G	A	A	G	C	T	G	C	C
438	TNP-1-04	TNP	2017	TN	MLG97	Pop1	T	A	T	C	G	A	C	A	A	G	C	G	A	A	C	C	A	T	C	G	A	G	A	A	G	T	T	T	G	A	G	A	A	G	G	A	A	G	C	T	G	C	C
439	TNP-1-08	TNP	2017	TN	MLG97	Pop1	T	A	T	C	G	A	C	A	A	G	C	G	A	A	C	C	A	T	C	G	A	G	A	A	G	T	T	T	G	A	G	A	A	G	G	A	A	G	C	T	G	C	C
440	TNP-1-07	TNP	2017	TN	MLG97	Pop1	T	A	T	C	G	A	C	A	A	G	C	G	A	A	C	C	A	T	C	G	A	G	A	A	G	T	T	T	G	A	G	A	A	G	G	A	A	G	C	T	G	C	C
441	TNP-2-04	TNP	2017	TN	MLG97	Pop1	T	A	T	C	G	A	C	A	A	G	C	G	A	A	C	C	A	T	C	G	A	G	A	A	G	T	T	T	G	A	G	A	A	G	G	A	A	G	C	T	G	C	C
442	TNP-2-12	TNP	2017	TN	MLG46	Pop2	T	A	T	C	G	A	C	A	A	G	C	G	A	A	C	C	A	T	C	G	A	G	A	A	G	T	T	T	G	A	G	A	A	G	G	A	A	G	C	T	G	C	C
443	TNP-2-09	TNP	2017	TN	MLG46	Pop2	T	A	T	C	G	A	C	A	A	G	C	G	A	A	C	C	A	T	C	G	A	G	A	A	G	T	T	T	G	A	G	A	A	G	G	A	A	G	C	T	G	C	C
444	TNP-2-06	TNP	2017	TN	MLG53	Pop2	T	A	T	C	G	A	C	A	A	G	C	G	A	A	C	C	A	T	C	G	A	G	A	A	G	T	T	T	G	A	G	A	A	G	G	A	A	G	C	T	G	C	C
445	TNP-2-05	TNP	2017	TN	MLG97	Pop1	T	A	T	C	G	A	C	A	A	G	C	G	A	A	C	C	A	T	C	G	A	G	A	A	G	T	T	T	G	A	G	A	A	G	G	A	A	G	C	T	G	C	C
446	TNP-2-01	TNP	2017	TN	MLG46	Pop2	T	A	T	C	G	A	C	A	A	G	C	G	A	A	C	C	A	T	C	G	A	G	A	A	G	T	T	T	G	A	G	A	A	G	G	A	A	G	C	T	G	C	C
447	TNP-2-03	TNP	2017	TN	MLG97	Pop1	T	A	T	C	G	A	C	A	A	G	C	G	A	A	C	C	A	T	C	G	A	G	A	A	G	T	T	T	G	A	G	A	A	G	G	A	A	G	C	T	G	C	C
448	TNP-3-10	TNP	2017	TN	MLG97	Pop1	T	A	T	C	G	A	C	A	A	G	C	G	A	A	C	C	A	T	C	G	A	G	A	A	G	T	T	T	G	A	G	A	A	G	G	A	A	G	C	T	G	C	C
449	TNP-3-02	TNP	2017	TN	MLG97	Pop1	T	A	T	C	G	A	C	A	A	G	C	G	A	A	C	C	A	T	C	G	A	G	A	A	G	T	T	T	G	A	G	A	A	G	G	A	A	G	C	T	G	C	C
450	TNP-3-06	TNP	2017	TN	MLG97	Pop1	T	A	T	C	G	A	C	A	A	G	C	G	A	A	C	C	A	T	C	G	A	G	A	A	G	T	T	T	G	A	G	A	A	G	G	A	A	G	C	T	G	C	C
451	TNP-3-07	TNP	2017	TN	MLG97	Pop1	T	A	T	C	G	A	C	A	A	G	C	G	A	A	C	C	A	T	C	G	A	G	A	A	G	T	T	T	G	A	G	A	A	G	G	A	A	G	C	T	G	C	C
452	TNP-3-09	TNP	2017	TN	MLG52	Pop2	T	A	T	C	G	A	C	A	A	G	C	G	A	A	C	C	A	T	C	G	A	G	A	A	G	T	T	T	G	A	G	A	A	G	G	A	A	G	C	T	G	C	C
453	TNP-3-04	TNP	2017	TN	MLG46	Pop2	T	A	T	C	G	A	C	A	A	G	C	G	A	A	C	C	A	T	C	G	A	G	A	A	G	T	T	T	G	A	G	A	A	G	G	A	A	G	C	T	G	C	C
454	TNP-3-03	TNP	2017	TN	MLG91	Pop1	T	A	T	C	G	A	C	A	A	G	C	G	A	A	C	C	A	T	C	G	A	G	A	A	G	T	T	T	G	A	G	A	A	G	G	A	A	G	C	T	G	C	C
455	TNP-3-01	TNP	2017	TN	MLG94	Pop1	T	A	T	C	G	A	C	A	A	G	C	G	A	A	C	C	A	T	C	G	A	G	A	A	G	T	T	T	G	A	G	A	A	G	G	A	A	G	C	T	G	C	C
456	TNP-3-08	TNP	2017	TN	MLG46	Pop2	T	A	T	C	G	A	C	A	A	G	C	G	A	A	C	C	A	T	C	G	A	G	A	A	G	T	T	T	G	A	G	A	A	G	G	A	A	G	C	T	G	C	C
457	TNP-3-05	TNP	2017	TN	MLG48	Pop2	T	A	T	C	G	A	C	A	A	G	C	G	A	A	C	C	A	T	C	G	A	G	A	A	G	T	T	T	G	A	G	A	A	G	G	A	A	G	C	T	G	C	C
458	TNP-4-11	TNP	2017	TN	MLG89	Pop1	T	A	T	C	G	A	C	A	A	G	C	G	A	A	C	C	A	T	C	G	A	G	A	A	G	T	T	T	G	A	G	A	A	G	G	A	A	G	C	T	G	C	C
459	TNP-4-06	TNP	2017	TN	MLG46	Pop2	T	A	T	C	G	A	C	A	A	G	C	G	A	A	C	C	A	T	C	G	A	G	A	A	G	T	T	T	G	A	G	A	A	G	G	A	A	G	C	T	G	C	C
460	TNP-4-05	TNP	2017	TN	MLG46	Pop2	T	A	T	C	G	A	C	A	A	G	C	G	A	A	C	C	A	T	C	G	A	G	A	A	G	T	T	T	G	A	G	A	A	G	G	A	A	G	C	T	G	C	C
461	TNP-4-09	TNP	2017	TN	MLG97	Pop1	T	A	T	C	G	A	C	A	A	G	C	G	A	A	C	C	A	T	C	G	A	G	A	A	G	T	T	T	G	A	G	A	A	G	G	A	A	G	C	T	G	C	C
462	TNP-4-02	TNP	2017	TN	MLG91	Pop1	T	A	T	C	G	A	C	A	A	G	C	G	A	A	C	C	A	T	C	G	A	G	A	A	G	T	T	T	G	A	G	A	A	G	G	A	A	G	C	T	G	C	C
463	TNP-4-12	TNP	2017	TN	MLG95	Pop1	T	A	T	C	G	A	C	A	A	G	C	G	A	A	C	C	A	T	C	G	A	G	A	A	G	T	T	T	G	A	G	A	A	G	G	A	A	G	C	T	G	C	C
464	TNP-4-01	TNP	2017	TN	MLG97	Pop1	T	A	T	C	G	A	C	A	A	G	C	G	A	A	C	C	A	T	C	G	A	G	A	A	G	T	T	T	G	A	G	A	A	G	G	A	A	G	C	T	G	C	C
465	TNP-4-08	TNP	2017	TN	MLG97	Pop1	T	A	T	C	G	A	C	A	A	G	C	G	A	A	C	C	A	T	C	G	A	G	A	A	G	T	T	T	G	A	G	A	A	G	G	A	A	G	C	T	G	C	C
466	TNP-4-07	TNP	2017	TN	MLG97	Pop1	T	A	T	C	G	A	C	A	A	G	C	G	A	A	C	C	A	T	C	G	A	G	A	A	G	T	T	T	G	A	G	A	A	G	G	A	A	G	C	T	G	C	C
467	TNP-4-04	TNP	2017	TN	MLG91	Pop1	T	A	T	C	G	A	C	A	A	G	C	G	A	A	C	C	A	T	C	G	A	G	A	A	G	T	T	T	G	A	G	A	A	G	G	A	A	G	C	T	G	C	C
468	TNP-4-03	TNP	2017	TN	MLG46	Pop2	T	A	T	C	G	A	C	A	A	G	C	G	A	A	C	C	A	T	C	G	A	G	A	A	G	T	T	T	G	A	G	A	A	G	G	A	A	G	C	T	G	C	C
469	TNP-5-01	TNP	2017	TN	MLG16	Pop2	T	A	T	C	G	A	C	A	A	G	C	G	A	A	C	C	A	T	C	G	A	G	A	A	G	T	T	T	G	A	G	A	A	G	G	A	A	G	C	T	G	C	C
470	TNP-5-02	TNP	2017	TN	MLG15	Pop2	T	A	T	C	G	A	C	A	A	G	C	G	A	A	C	C	A	T	C	G	A	G	A	A	G	T	T	T	G	A	G	A	A	G	G	G	A	G	C	T	G	C	C
471	TNP-5-04	TNP	2017	TN	MLG97	Pop1	T	A	T	C	G	A	C	A	A	G	C	G	A	A	C	C	A	T	C	G	A	G	A	A	G	T	T	T	G	A	G	A	A	G	G	A	A	G	C	T	G	C	C
472	TNP-5-05	TNP	2017	TN	MLG37	Pop2	T	A	T	C	G	A	C	A	A	G	C	G	A	A	C	C	A	T	C	G	A	G	A	A	G	T	T	T	G	A	G	A	A	G	G	A	A	G	C	T	G	C	C
473	TNP-5-07	TNP	2017	TN	MLG93	Pop1	T	A	T	C	G	A	C	A	A	G	C	G	A	A	C	C	A	T	C	G	A	G	A	A	G	T	T	T	G	A	G	A	A	G	G	A	A	G	C	T	G	C	C
474	TNP-5-08	TNP	2017	TN	MLG40	Pop2	T	A	T	C	G	A	C	A	A	G	C	G	A	A	C	C	A	T	C	G	A	G	A	A	G	T	T	T	G	A	G	A	A	G	G	A	A	G	C	T	G	C	C
475	TNP-6-02	TNP	2017	TN	MLG45	Pop2	T	A	T	C	G	A	C	A	A	G	C	G	A	A	C	C	A	T	C	G	A	G	A	A	G	T	T	T	G	G	G	A	A	G	G	A	A	G	C	T	G	C	C
476	TNP-6-03	TNP	2017	TN	MLG96	Pop1	T	A	T	C	G	A	C	A	A	G	C	G	A	A	C	C	A	T	C	G	A	G	A	A	G	T	T	T	G	A	G	A	A	G	G	G	A	G	C	T	G	C	C
477	TNP-6-04	TNP	2017	TN	MLG85	Pop1	T	A	T	C	G	A	C	A	A	G	C	G	A	A	C	C	A	T	C	G	A	G	A	A	G	T	T	T	G	A	G	A	A	G	G	G	A	G	C	T	G	C	C
478	TNP-6-05	TNP	2017	TN	MLG43	Pop2	T	A	T	C	G	A	C	A	A	G	C	G	A	A	C	C	A	T	C	G	A	G	A	A	G	T	T	T	G	A	G	A	A	G	G	A	A	G	C	T	G	C	C
479	TNP-6-06	TNP	2017	TN	MLG37	Pop2	T	A	T	C	G	A	C	A	A	G	C	G	A	A	C	C	A	T	C	G	A	G	A	A	G	T	T	T	G	A	G	A	A	G	G	A	A	G	C	T	G	C	C
480	TNP-6-07	TNP	2017	TN	MLG11	Pop1	T	A	T	C	G	A	C	A	A	G	C	G	A	A	C	C	A	T	C	G	A	G	A	A	G	T	T	T	G	A	G	A	A	G	G	A	A	G	C	T	G	C	C
481	TN2016A04	TN2016	2016	TN	MLG97	Pop1	T	A	T	C	G	A	C	A	A	G	C	G	A	A	C	C	A	T	C	G	A	G	A	A	G	T	T	T	G	A	G	A	A	G	G	A	A	G	C	T	G	C	C
482	TN2016A05	TN2016	2016	TN	MLG97	Pop1	T	A	T	C	G	A	C	A	A	G	C	G	A	A	C	C	A	T	C	G	A	G	A	A	G	T	T	T	G	A	G	A	A	G	G	A	A	G	C	T	G	C	C
483	TN2016A06	TN2016	2016	TN	MLG97	Pop1	T	A	T	C	G	A	C	A	A	G	C	G	A	A	C	C	A	T	C	G	A	G	A	A	G	T	T	T	G	A	G	A	A	G	G	A	A	G	C	T	G	C	C
484	TN2016A09	TN2016	2016	TN	MLG97	Pop1	T	A	T	C	G	A	C	A	A	G	C	G	A	A	C	C	A	T	C	G	A	G	A	A	G	T	T	T	G	A	G	A	A	G	G	A	A	G	C	T	G	C	C
485	TN2016A11	TN2016	2016	TN	MLG97	Pop1	T	A	T	C	G	A	C	A	A	G	C	G	A	A	C	C	A	T	C	G	A	G	A	A	G	T	T	T	G	A	G	A	A	G	G	A	A	G	C	T	G	C	C
486	TN2016A12	TN2016	2016	TN	MLG97	Pop1	T	A	T	C	G	A	C	A	A	G	C	G	A	A	C	C	A	T	C	G	A	G	A	A	G	T	T	T	G	A	G	A	A	G	G	A	A	G	C	T	G	C	C
487	TN2016B01	TN2016	2016	TN	MLG97	Pop1	T	A	T	C	G	A	C	A	A	G	C	G	A	A	C	C	A	T	C	G	A	G	A	A	G	T	T	T	G	A	G	A	A	G	G	A	A	G	C	T	G	C	C
488	TN2016B03	TN2016	2016	TN	MLG47	Pop2	T	A	T	C	G	A	C	A	A	G	C	G	A	A	C	C	A	T	C	G	A	G	A	A	G	T	T	T	G	A	G	A	A	G	G	A	A	G	C	T	G	C	C
489	TN2016B05	TN2016	2016	TN	MLG27	Pop1	T	A	T	C	G	A	C	A	A	G	C	G	A	A	C	C	A	T	C	G	A	G	A	A	G	T	T	T	G	A	G	A	A	G	G	A	A	G	C	T	G	C	C
490	TN2016B06	TN2016	2016	TN	MLG82	Pop1	T	A	T	C	G	A	C	A	A	G	C	G	A	A	C	C	A	T	C	G	A	G	A	A	G	T	T	T	G	A	G	A	A	G	G	A	A	G	C	T	G	C	C
491	TN2016B09	TN2016	2016	TN	MLG97	Pop1	T	A	T	C	G	A	C	A	A	G	C	G	A	A	C	C	A	T	C	G	A	G	A	A	G	T	T	T	G	A	G	A	A	G	G	A	A	G	C	T	G	C	C
492	TN2016B11	TN2016	2016	TN	MLG97	Pop1	T	A	T	C	G	A	C	A	A	G	C	G	A	A	C	C	A	T	C	G	A	G	A	A	G	T	T	T	G	A	G	A	A	G	G	A	A	G	C	T	G	C	C
493	TN2016B12	TN2016	2016	TN	MLG97	Pop1	T	A	T	C	G	A	C	A	A	G	C	G	A	A	C	C	A	T	C	G	A	G	A	A	G	T	T	T	G	A	G	A	A	G	G	A	A	G	C	T	G	C	C
494	TN2016C03	TN2016	2016	TN	MLG66	Pop1	T	A	T	C	G	A	C	A	A	G	C	G	A	A	C	C	A	T	C	G	A	G	A	A	G	T	T	T	G	A	G	A	A	G	G	G	A	G	C	T	G	C	C
495	TN2016C05	TN2016	2016	TN	MLG66	Pop1	T	A	T	C	G	A	C	A	A	G	C	G	A	A	C	C	A	T	C	G	A	G	A	A	G	T	T	T	G	A	G	A	A	G	G	G	A	G	C	T	G	C	C
496	TN2016C09	TN2016	2016	TN	MLG97	Pop1	T	A	T	C	G	A	C	A	A	G	C	G	A	A	C	C	A	T	C	G	A	G	A	A	G	T	T	T	G	A	G	A	A	G	G	A	A	G	C	T	G	C	C
497	TN2016C10	TN2016	2016	TN	MLG97	Pop1	T	A	T	C	G	A	C	A	A	G	C	G	A	A	C	C	A	T	C	G	A	G	A	A	G	T	T	T	G	A	G	A	A	G	G	A	A	G	C	T	G	C	C
498	TN2016D07	TN2016	2016	TN	MLG97	Pop1	T	A	T	C	G	A	C	A	A	G	C	G	A	A	C	C	A	T	C	G	A	G	A	A	G	T	T	T	G	A	G	A	A	G	G	A	A	G	C	T	G	C	C
499	TN2016D08	TN2016	2016	TN	MLG97	Pop1	T	A	T	C	G	A	C	A	A	G	C	G	A	A	C	C	A	T	C	G	A	G	A	A	G	T	T	T	G	A	G	A	A	G	G	A	A	G	C	T	G	C	C
500	TN2016D11	TN2016	2016	TN	MLG97	Pop1	T	A	T	C	G	A	C	A	A	G	C	G	A	A	C	C	A	T	C	G	A	G	A	A	G	T	T	T	G	A	G	A	A	G	G	A	A	G	C	T	G	C	C
501	TN2016D12	TN2016	2016	TN	MLG95	Pop1	T	A	T	C	G	A	C	A	A	G	C	G	A	A	C	C	A	T	C	G	A	G	A	A	G	T	T	T	G	A	G	A	A	G	G	A	A	G	C	T	G	C	C
502	TN2016E01	TN2016	2016	TN	MLG62	Pop1	T	A	T	C	G	A	C	A	A	G	C	G	A	A	C	C	A	T	C	G	A	G	A	A	G	T	T	T	G	A	G	A	A	G	G	G	A	G	C	T	G	C	C
503	TN2016E02	TN2016	2016	TN	MLG46	Pop2	T	A	T	C	G	A	C	A	A	G	C	G	A	A	C	C	A	T	C	G	A	G	A	A	G	T	T	T	G	A	G	A	A	G	G	A	A	G	C	T	G	C	C
504	TN2016E04	TN2016	2016	TN	MLG97	Pop1	T	A	T	C	G	A	C	A	A	G	C	G	A	A	C	C	A	T	C	G	A	G	A	A	G	T	T	T	G	A	G	A	A	G	G	A	A	G	C	T	G	C	C
505	TN2016E05	TN2016	2016	TN	MLG38	Pop2	T	A	T	C	G	A	C	A	A	G	C	G	A	A	C	C	A	T	C	G	A	G	A	A	G	T	T	T	G	A	G	A	A	G	G	A	A	G	C	T	G	C	C
506	TN2016E06	TN2016	2016	TN	MLG47	Pop2	T	A	T	C	G	A	C	A	A	G	C	G	A	A	C	C	A	T	C	G	A	G	A	A	G	T	T	T	G	A	G	A	A	G	G	A	A	G	C	T	G	C	C
507	TN2016E10	TN2016	2016	TN	MLG97	Pop1	T	A	T	C	G	A	C	A	A	G	C	G	A	A	C	C	A	T	C	G	A	G	A	A	G	T	T	T	G	A	G	A	A	G	G	A	A	G	C	T	G	C	C
508	TN2016E11	TN2016	2016	TN	MLG80	Pop1	T	A	T	C	G	A	C	A	A	G	C	G	A	A	C	C	A	T	C	G	A	G	A	A	G	T	T	T	G	A	G	A	A	G	G	A	A	G	C	T	G	C	C
509	TN2016F03	TN2016	2016	TN	MLG47	Pop2	T	A	T	C	G	A	C	A	A	G	C	G	A	A	C	C	A	T	C	G	A	G	A	A	G	T	T	T	G	A	G	A	A	G	G	A	A	G	C	T	G	C	C
510	TN2016F04	TN2016	2016	TN	MLG97	Pop1	T	A	T	C	G	A	C	A	A	G	C	G	A	A	C	C	A	T	C	G	A	G	A	A	G	T	T	T	G	A	G	A	A	G	G	A	A	G	C	T	G	C	C
511	TN2016F05	TN2016	2016	TN	MLG97	Pop1	T	A	T	C	G	A	C	A	A	G	C	G	A	A	C	C	A	T	C	G	A	G	A	A	G	T	T	T	G	A	G	A	A	G	G	A	A	G	C	T	G	C	C
512	TN2016F06	TN2016	2016	TN	MLG97	Pop1	T	A	T	C	G	A	C	A	A	G	C	G	A	A	C	C	A	T	C	G	A	G	A	A	G	T	T	T	G	A	G	A	A	G	G	A	A	G	C	T	G	C	C
513	TN2016F07	TN2016	2016	TN	MLG97	Pop1	T	A	T	C	G	A	C	A	A	G	C	G	A	A	C	C	A	T	C	G	A	G	A	A	G	T	T	T	G	A	G	A	A	G	G	A	A	G	C	T	G	C	C
514	TN2016F08	TN2016	2016	TN	MLG63	Pop1	T	A	T	C	G	A	C	A	A	G	C	G	A	A	C	C	A	T	C	G	A	G	A	A	G	T	T	T	G	A	G	A	A	G	G	G	A	G	C	T	G	C	C
515	TN2016F11	TN2016	2016	TN	MLG97	Pop1	T	A	T	C	G	A	C	A	A	G	C	G	A	A	C	C	A	T	C	G	A	G	A	A	G	T	T	T	G	A	G	A	A	G	G	A	A	G	C	T	G	C	C
516	TN2016G01	TN2016	2016	TN	MLG97	Pop1	T	A	T	C	G	A	C	A	A	G	C	G	A	A	C	C	A	T	C	G	A	G	A	A	G	T	T	T	G	A	G	A	A	G	G	A	A	G	C	T	G	C	C
517	TN2016G02	TN2016	2016	TN	MLG97	Pop1	T	A	T	C	G	A	C	A	A	G	C	G	A	A	C	C	A	T	C	G	A	G	A	A	G	T	T	T	G	A	G	A	A	G	G	A	A	G	C	T	G	C	C
518	TN2016G08	TN2016	2016	TN	MLG97	Pop1	T	A	T	C	G	A	C	A	A	G	C	G	A	A	C	C	A	T	C	G	A	G	A	A	G	T	T	T	G	A	G	A	A	G	G	A	A	G	C	T	G	C	C
519	TN2016G09	TN2016	2016	TN	MLG80	Pop1	T	A	T	C	G	A	C	A	A	G	C	G	A	A	C	C	A	T	C	G	A	G	A	A	G	T	T	T	G	A	G	A	A	G	G	A	A	G	C	T	G	C	C
520	TN2016G11	TN2016	2016	TN	MLG44	Pop2	T	A	T	C	G	A	C	A	A	G	C	G	A	A	C	C	A	T	C	G	A	G	A	A	G	T	T	T	G	A	G	A	A	G	G	G	A	G	C	T	G	C	C
521	TN2016H01	TN2016	2016	TN	MLG96	Pop1	T	A	T	C	G	A	C	A	A	G	C	G	A	A	C	C	A	T	C	G	A	G	A	A	G	T	T	T	G	A	G	A	A	G	G	G	A	G	C	T	G	C	C
522	TN2016H02	TN2016	2016	TN	MLG97	Pop1	T	A	T	C	G	A	C	A	A	G	C	G	A	A	C	C	A	T	C	G	A	G	A	A	G	T	T	T	G	A	G	A	A	G	G	A	A	G	C	T	G	C	C
523	TN2016H03	TN2016	2016	TN	MLG32	Pop1	T	A	T	C	G	A	C	A	A	G	C	G	A	A	C	C	A	T	C	G	A	G	A	A	G	T	T	T	G	A	G	A	A	G	G	A	A	G	C	T	G	C	C
524	TN2016H04	TN2016	2016	TN	MLG97	Pop1	T	A	T	C	G	A	C	A	A	G	C	G	A	A	C	C	A	T	C	G	A	G	A	A	G	T	T	T	G	A	G	A	A	G	G	A	A	G	C	T	G	C	C
525	TN2016H06	TN2016	2016	TN	MLG97	Pop1	T	A	T	C	G	A	C	A	A	G	C	G	A	A	C	C	A	T	C	G	A	G	A	A	G	T	T	T	G	A	G	A	A	G	G	A	A	G	C	T	G	C	C
526	TN2016H08	TN2016	2016	TN	MLG97	Pop1	T	A	T	C	G	A	C	A	A	G	C	G	A	A	C	C	A	T	C	G	A	G	A	A	G	T	T	T	G	A	G	A	A	G	G	A	A	G	C	T	G	C	C
527	TN2016H11	TN2016	2016	TN	MLG97	Pop1	T	A	T	C	G	A	C	A	A	G	C	G	A	A	C	C	A	T	C	G	A	G	A	A	G	T	T	T	G	A	G	A	A	G	G	A	A	G	C	T	G	C	C
528	TN2016H12	TN2016	2016	TN	MLG97	Pop1	T	A	T	C	G	A	C	A	A	G	C	G	A	A	C	C	A	T	C	G	A	G	A	A	G	T	T	T	G	A	G	A	A	G	G	A	A	G	C	T	G	C	C
529	TX39-1-02	TX39	2015	TX	MLG46	Pop2	T	A	T	C	G	A	C	A	A	G	C	G	A	A	C	C	A	T	C	G	A	G	A	A	G	T	T	T	G	A	G	A	A	G	G	A	A	G	C	T	G	C	C
530	TX39-1-03	TX39	2015	TX	MLG97	Pop1	T	A	T	C	G	A	C	A	A	G	C	G	A	A	C	C	A	T	C	G	A	G	A	A	G	T	T	T	G	A	G	A	A	G	G	A	A	G	C	T	G	C	C
531	TX39-1-04	TX39	2015	TX	MLG46	Pop2	T	A	T	C	G	A	C	A	A	G	C	G	A	A	C	C	A	T	C	G	A	G	A	A	G	T	T	T	G	A	G	A	A	G	G	A	A	G	C	T	G	C	C
532	TX39-1-05	TX39	2015	TX	MLG69	Pop1	T	A	T	C	G	A	C	A	A	G	C	G	A	A	C	C	A	T	C	G	A	G	A	A	G	T	T	T	G	A	G	A	A	G	G	A	A	G	C	T	G	C	C
533	TX39-1-07	TX39	2015	TX	MLG97	Pop1	T	A	T	C	G	A	C	A	A	G	C	G	A	A	C	C	A	T	C	G	A	G	A	A	G	T	T	T	G	A	G	A	A	G	G	A	A	G	C	T	G	C	C
534	TX39-1-09	TX39	2015	TX	MLG97	Pop1	T	A	T	C	G	A	C	A	A	G	C	G	A	A	C	C	A	T	C	G	A	G	A	A	G	T	T	T	G	A	G	A	A	G	G	A	A	G	C	T	G	C	C
535	TX39-2-02	TX39	2015	TX	MLG46	Pop2	T	A	T	C	G	A	C	A	A	G	C	G	A	A	C	C	A	T	C	G	A	G	A	A	G	T	T	T	G	A	G	A	A	G	G	A	A	G	C	T	G	C	C
536	TX39-2-03	TX39	2015	TX	MLG46	Pop2	T	A	T	C	G	A	C	A	A	G	C	G	A	A	C	C	A	T	C	G	A	G	A	A	G	T	T	T	G	A	G	A	A	G	G	A	A	G	C	T	G	C	C
537	TX39-2-04	TX39	2015	TX	MLG46	Pop2	T	A	T	C	G	A	C	A	A	G	C	G	A	A	C	C	A	T	C	G	A	G	A	A	G	T	T	T	G	A	G	A	A	G	G	A	A	G	C	T	G	C	C
538	TX39-2-05	TX39	2015	TX	MLG46	Pop2	T	A	T	C	G	A	C	A	A	G	C	G	A	A	C	C	A	T	C	G	A	G	A	A	G	T	T	T	G	A	G	A	A	G	G	A	A	G	C	T	G	C	C
539	TX39-2-06	TX39	2015	TX	MLG46	Pop2	T	A	T	C	G	A	C	A	A	G	C	G	A	A	C	C	A	T	C	G	A	G	A	A	G	T	T	T	G	A	G	A	A	G	G	A	A	G	C	T	G	C	C
540	TX39-2-07	TX39	2015	TX	MLG91	Pop1	T	A	T	C	G	A	C	A	A	G	C	G	A	A	C	C	A	T	C	G	A	G	A	A	G	T	T	T	G	A	G	A	A	G	G	A	A	G	C	T	G	C	C
541	TX39-2-08	TX39	2015	TX	MLG97	Pop1	T	A	T	C	G	A	C	A	A	G	C	G	A	A	C	C	A	T	C	G	A	G	A	A	G	T	T	T	G	A	G	A	A	G	G	A	A	G	C	T	G	C	C
542	TX39-3-02	TX39	2015	TX	MLG97	Pop1	T	A	T	C	G	A	C	A	A	G	C	G	A	A	C	C	A	T	C	G	A	G	A	A	G	T	T	T	G	A	G	A	A	G	G	A	A	G	C	T	G	C	C
543	TX39-3-03	TX39	2015	TX	MLG46	Pop2	T	A	T	C	G	A	C	A	A	G	C	G	A	A	C	C	A	T	C	G	A	G	A	A	G	T	T	T	G	A	G	A	A	G	G	A	A	G	C	T	G	C	C
544	TX39-3-06	TX39	2015	TX	MLG16	Pop2	T	A	T	C	G	A	C	A	A	G	C	G	A	A	C	C	A	T	C	G	A	G	A	A	G	T	T	T	G	A	G	A	A	G	G	A	A	G	C	T	G	C	C
545	TX39-3-07	TX39	2015	TX	MLG97	Pop1	T	A	T	C	G	A	C	A	A	G	C	G	A	A	C	C	A	T	C	G	A	G	A	A	G	T	T	T	G	A	G	A	A	G	G	A	A	G	C	T	G	C	C
546	TX39-3-09	TX39	2015	TX	MLG46	Pop2	T	A	T	C	G	A	C	A	A	G	C	G	A	A	C	C	A	T	C	G	A	G	A	A	G	T	T	T	G	A	G	A	A	G	G	A	A	G	C	T	G	C	C
547	TX39-4-01	TX39	2015	TX	MLG97	Pop1	T	A	T	C	G	A	C	A	A	G	C	G	A	A	C	C	A	T	C	G	A	G	A	A	G	T	T	T	G	A	G	A	A	G	G	A	A	G	C	T	G	C	C
548	TX39-4-02	TX39	2015	TX	MLG97	Pop1	T	A	T	C	G	A	C	A	A	G	C	G	A	A	C	C	A	T	C	G	A	G	A	A	G	T	T	T	G	A	G	A	A	G	G	A	A	G	C	T	G	C	C
549	TX39-4-03	TX39	2015	TX	MLG97	Pop1	T	A	T	C	G	A	C	A	A	G	C	G	A	A	C	C	A	T	C	G	A	G	A	A	G	T	T	T	G	A	G	A	A	G	G	A	A	G	C	T	G	C	C
550	TX39-4-04	TX39	2015	TX	MLG46	Pop2	T	A	T	C	G	A	C	A	A	G	C	G	A	A	C	C	A	T	C	G	A	G	A	A	G	T	T	T	G	A	G	A	A	G	G	A	A	G	C	T	G	C	C
551	TX39-4-07	TX39	2015	TX	MLG75	Pop1	T	A	T	C	G	A	C	A	A	G	C	G	A	A	C	C	A	T	C	G	A	G	A	A	G	T	T	T	G	A	G	A	A	G	G	A	A	G	C	T	G	C	C
552	TX39-4-08	TX39	2015	TX	MLG46	Pop2	T	A	T	C	G	A	C	A	A	G	C	G	A	A	C	C	A	T	C	G	A	G	A	A	G	T	T	T	G	A	G	A	A	G	G	A	A	G	C	T	G	C	C
553	TX39-4-09	TX39	2015	TX	MLG50	Pop2	T	A	T	C	G	A	C	A	A	G	C	G	A	A	C	C	A	T	C	G	A	G	A	A	G	T	T	T	G	A	G	A	A	G	G	A	A	G	C	T	G	C	C
554	TX39-4-10	TX39	2015	TX	MLG97	Pop1	T	A	T	C	G	A	C	A	A	G	C	G	A	A	C	C	A	T	C	G	A	G	A	A	G	T	T	T	G	A	G	A	A	G	G	A	A	G	C	T	G	C	C
555	TX39-4-11	TX39	2015	TX	MLG91	Pop1	T	A	T	C	G	A	C	A	A	G	C	G	A	A	C	C	A	T	C	G	A	G	A	A	G	T	T	T	G	A	G	A	A	G	G	A	A	G	C	T	G	C	C
556	TX39-4-12	TX39	2015	TX	MLG46	Pop2	T	A	T	C	G	A	C	A	A	G	C	G	A	A	C	C	A	T	C	G	A	G	A	A	G	T	T	T	G	A	G	A	A	G	G	A	A	G	C	T	G	C	C
557	TX39-6-01	TX39	2015	TX	MLG48	Pop2	T	A	T	C	G	A	C	A	A	G	C	G	A	A	C	C	A	T	C	G	A	G	A	A	G	T	T	T	G	A	G	A	A	G	G	A	A	G	C	T	G	C	C
558	TX39-6-02	TX39	2015	TX	MLG91	Pop1	T	A	T	C	G	A	C	A	A	G	C	G	A	A	C	C	A	T	C	G	A	G	A	A	G	T	T	T	G	A	G	A	A	G	G	A	A	G	C	T	G	C	C
559	TX39-6-03	TX39	2015	TX	MLG46	Pop2	T	A	T	C	G	A	C	A	A	G	C	G	A	A	C	C	A	T	C	G	A	G	A	A	G	T	T	T	G	A	G	A	A	G	G	A	A	G	C	T	G	C	C
560	TX39-6-04	TX39	2015	TX	MLG97	Pop1	T	A	T	C	G	A	C	A	A	G	C	G	A	A	C	C	A	T	C	G	A	G	A	A	G	T	T	T	G	A	G	A	A	G	G	A	A	G	C	T	G	C	C
561	TX39-6-05	TX39	2015	TX	MLG97	Pop1	T	A	T	C	G	A	C	A	A	G	C	G	A	A	C	C	A	T	C	G	A	G	A	A	G	T	T	T	G	A	G	A	A	G	G	A	A	G	C	T	G	C	C
562	TX39-6-06	TX39	2015	TX	MLG97	Pop1	T	A	T	C	G	A	C	A	A	G	C	G	A	A	C	C	A	T	C	G	A	G	A	A	G	T	T	T	G	A	G	A	A	G	G	A	A	G	C	T	G	C	C
563	TX39-6-07	TX39	2015	TX	MLG97	Pop1	T	A	T	C	G	A	C	A	A	G	C	G	A	A	C	C	A	T	C	G	A	G	A	A	G	T	T	T	G	A	G	A	A	G	G	A	A	G	C	T	G	C	C
564	TX39-6-08	TX39	2015	TX	MLG97	Pop1	T	A	T	C	G	A	C	A	A	G	C	G	A	A	C	C	A	T	C	G	A	G	A	A	G	T	T	T	G	A	G	A	A	G	G	A	A	G	C	T	G	C	C
565	TX39-6-10	TX39	2015	TX	MLG97	Pop1	T	A	T	C	G	A	C	A	A	G	C	G	A	A	C	C	A	T	C	G	A	G	A	A	G	T	T	T	G	A	G	A	A	G	G	A	A	G	C	T	G	C	C
566	TX39-7-01	TX39	2015	TX	MLG91	Pop1	T	A	T	C	G	A	C	A	A	G	C	G	A	A	C	C	A	T	C	G	A	G	A	A	G	T	T	T	G	A	G	A	A	G	G	A	A	G	C	T	G	C	C
567	TX39-7-02	TX39	2015	TX	MLG97	Pop1	T	A	T	C	G	A	C	A	A	G	C	G	A	A	C	C	A	T	C	G	A	G	A	A	G	T	T	T	G	A	G	A	A	G	G	A	A	G	C	T	G	C	C
568	TX39-7-03	TX39	2015	TX	MLG97	Pop1	T	A	T	C	G	A	C	A	A	G	C	G	A	A	C	C	A	T	C	G	A	G	A	A	G	T	T	T	G	A	G	A	A	G	G	A	A	G	C	T	G	C	C
569	TX39-7-04	TX39	2015	TX	MLG91	Pop1	T	A	T	C	G	A	C	A	A	G	C	G	A	A	C	C	A	T	C	G	A	G	A	A	G	T	T	T	G	A	G	A	A	G	G	A	A	G	C	T	G	C	C
570	TX39-7-06	TX39	2015	TX	MLG97	Pop1	T	A	T	C	G	A	C	A	A	G	C	G	A	A	C	C	A	T	C	G	A	G	A	A	G	T	T	T	G	A	G	A	A	G	G	A	A	G	C	T	G	C	C
571	TX39-7-07	TX39	2015	TX	MLG97	Pop1	T	A	T	C	G	A	C	A	A	G	C	G	A	A	C	C	A	T	C	G	A	G	A	A	G	T	T	T	G	A	G	A	A	G	G	A	A	G	C	T	G	C	C
572	TX39-7-08	TX39	2015	TX	MLG15	Pop2	T	A	T	C	G	A	C	A	A	G	C	G	A	A	C	C	A	T	C	G	A	G	A	A	G	T	T	T	G	A	G	A	A	G	G	G	A	G	C	T	G	C	C
573	TX39-7-09	TX39	2015	TX	MLG97	Pop1	T	A	T	C	G	A	C	A	A	G	C	G	A	A	C	C	A	T	C	G	A	G	A	A	G	T	T	T	G	A	G	A	A	G	G	A	A	G	C	T	G	C	C
574	TX39-7-10	TX39	2015	TX	MLG97	Pop1	T	A	T	C	G	A	C	A	A	G	C	G	A	A	C	C	A	T	C	G	A	G	A	A	G	T	T	T	G	A	G	A	A	G	G	A	A	G	C	T	G	C	C
575	TX39-7-11	TX39	2015	TX	MLG46	Pop2	T	A	T	C	G	A	C	A	A	G	C	G	A	A	C	C	A	T	C	G	A	G	A	A	G	T	T	T	G	A	G	A	A	G	G	A	A	G	C	T	G	C	C
576	TX39-7-12	TX39	2015	TX	MLG46	Pop2	T	A	T	C	G	A	C	A	A	G	C	G	A	A	C	C	A	T	C	G	A	G	A	A	G	T	T	T	G	A	G	A	A	G	G	A	A	G	C	T	G	C	C
577	TX172-1-01	TX172	2015	TX	MLG46	Pop2	T	A	T	C	G	A	C	A	A	G	C	G	A	A	C	C	A	T	C	G	A	G	A	A	G	T	T	T	G	A	G	A	A	G	G	A	A	G	C	T	G	C	C
578	TX172-1-02	TX172	2015	TX	MLG50	Pop2	T	A	T	C	G	A	C	A	A	G	C	G	A	A	C	C	A	T	C	G	A	G	A	A	G	T	T	T	G	A	G	A	A	G	G	A	A	G	C	T	G	C	C
579	TX172-1-03	TX172	2015	TX	MLG97	Pop1	T	A	T	C	G	A	C	A	A	G	C	G	A	A	C	C	A	T	C	G	A	G	A	A	G	T	T	T	G	A	G	A	A	G	G	A	A	G	C	T	G	C	C
580	TX172-1-04	TX172	2015	TX	MLG46	Pop2	T	A	T	C	G	A	C	A	A	G	C	G	A	A	C	C	A	T	C	G	A	G	A	A	G	T	T	T	G	A	G	A	A	G	G	A	A	G	C	T	G	C	C
581	TX172-1-05	TX172	2015	TX	MLG97	Pop1	T	A	T	C	G	A	C	A	A	G	C	G	A	A	C	C	A	T	C	G	A	G	A	A	G	T	T	T	G	A	G	A	A	G	G	A	A	G	C	T	G	C	C
582	TX172-1-06	TX172	2015	TX	MLG46	Pop2	T	A	T	C	G	A	C	A	A	G	C	G	A	A	C	C	A	T	C	G	A	G	A	A	G	T	T	T	G	A	G	A	A	G	G	A	A	G	C	T	G	C	C
583	TX172-1-07	TX172	2015	TX	MLG97	Pop1	T	A	T	C	G	A	C	A	A	G	C	G	A	A	C	C	A	T	C	G	A	G	A	A	G	T	T	T	G	A	G	A	A	G	G	A	A	G	C	T	G	C	C
584	TX172-1-08	TX172	2015	TX	MLG97	Pop1	T	A	T	C	G	A	C	A	A	G	C	G	A	A	C	C	A	T	C	G	A	G	A	A	G	T	T	T	G	A	G	A	A	G	G	A	A	G	C	T	G	C	C
585	TX172-1-09	TX172	2015	TX	MLG97	Pop1	T	A	T	C	G	A	C	A	A	G	C	G	A	A	C	C	A	T	C	G	A	G	A	A	G	T	T	T	G	A	G	A	A	G	G	A	A	G	C	T	G	C	C
586	TX172-2-01	TX172	2015	TX	MLG97	Pop1	T	A	T	C	G	A	C	A	A	G	C	G	A	A	C	C	A	T	C	G	A	G	A	A	G	T	T	T	G	A	G	A	A	G	G	A	A	G	C	T	G	C	C
587	TX172-2-02	TX172	2015	TX	MLG97	Pop1	T	A	T	C	G	A	C	A	A	G	C	G	A	A	C	C	A	T	C	G	A	G	A	A	G	T	T	T	G	A	G	A	A	G	G	A	A	G	C	T	G	C	C
588	TX172-2-03	TX172	2015	TX	MLG97	Pop1	T	A	T	C	G	A	C	A	A	G	C	G	A	A	C	C	A	T	C	G	A	G	A	A	G	T	T	T	G	A	G	A	A	G	G	A	A	G	C	T	G	C	C
589	TX172-2-04	TX172	2015	TX	MLG53	Pop2	T	A	T	C	G	A	C	A	A	G	C	G	A	A	C	C	A	T	C	G	A	G	A	A	G	T	T	T	G	A	G	A	A	G	G	A	A	G	C	T	G	C	C
590	TX172-2-05	TX172	2015	TX	MLG97	Pop1	T	A	T	C	G	A	C	A	A	G	C	G	A	A	C	C	A	T	C	G	A	G	A	A	G	T	T	T	G	A	G	A	A	G	G	A	A	G	C	T	G	C	C
591	TX172-2-08	TX172	2015	TX	MLG97	Pop1	T	A	T	C	G	A	C	A	A	G	C	G	A	A	C	C	A	T	C	G	A	G	A	A	G	T	T	T	G	A	G	A	A	G	G	A	A	G	C	T	G	C	C
592	TX172-2-09	TX172	2015	TX	MLG46	Pop2	T	A	T	C	G	A	C	A	A	G	C	G	A	A	C	C	A	T	C	G	A	G	A	A	G	T	T	T	G	A	G	A	A	G	G	A	A	G	C	T	G	C	C
593	TX172-3-01	TX172	2015	TX	MLG44	Pop2	T	A	T	C	G	A	C	A	A	G	C	G	A	A	C	C	A	T	C	G	A	G	A	A	G	T	T	T	G	A	G	A	A	G	G	G	A	G	C	T	G	C	C
594	TX172-3-02	TX172	2015	TX	MLG15	Pop2	T	A	T	C	G	A	C	A	A	G	C	G	A	A	C	C	A	T	C	G	A	G	A	A	G	T	T	T	G	A	G	A	A	G	G	G	A	G	C	T	G	C	C
595	TX172-3-03	TX172	2015	TX	MLG43	Pop2	T	A	T	C	G	A	C	A	A	G	C	G	A	A	C	C	A	T	C	G	A	G	A	A	G	T	T	T	G	A	G	A	A	G	G	A	A	G	C	T	G	C	C
596	TX172-3-04	TX172	2015	TX	MLG46	Pop2	T	A	T	C	G	A	C	A	A	G	C	G	A	A	C	C	A	T	C	G	A	G	A	A	G	T	T	T	G	A	G	A	A	G	G	A	A	G	C	T	G	C	C
597	TX172-3-05	TX172	2015	TX	MLG97	Pop1	T	A	T	C	G	A	C	A	A	G	C	G	A	A	C	C	A	T	C	G	A	G	A	A	G	T	T	T	G	A	G	A	A	G	G	A	A	G	C	T	G	C	C
598	TX172-3-06	TX172	2015	TX	MLG17	Pop2	T	A	T	C	G	A	C	A	A	G	C	G	A	A	C	C	A	T	C	G	A	G	A	A	G	T	T	T	G	A	G	A	A	G	G	A	A	G	C	T	G	C	C
599	TX172-3-07	TX172	2015	TX	MLG15	Pop2	T	A	T	C	G	A	C	A	A	G	C	G	A	A	C	C	A	T	C	G	A	G	A	A	G	T	T	T	G	A	G	A	A	G	G	G	A	G	C	T	G	C	C
600	TX172-3-08	TX172	2015	TX	MLG46	Pop2	T	A	T	C	G	A	C	A	A	G	C	G	A	A	C	C	A	T	C	G	A	G	A	A	G	T	T	T	G	A	G	A	A	G	G	A	A	G	C	T	G	C	C
601	TX172-3-09	TX172	2015	TX	MLG15	Pop2	T	A	T	C	G	A	C	A	A	G	C	G	A	A	C	C	A	T	C	G	A	G	A	A	G	T	T	T	G	A	G	A	A	G	G	G	A	G	C	T	G	C	C
602	TX172-4-01	TX172	2015	TX	MLG50	Pop2	T	A	T	C	G	A	C	A	A	G	C	G	A	A	C	C	A	T	C	G	A	G	A	A	G	T	T	T	G	A	G	A	A	G	G	A	A	G	C	T	G	C	C
603	TX172-4-02	TX172	2015	TX	MLG96	Pop1	T	A	T	C	G	A	C	A	A	G	C	G	A	A	C	C	A	T	C	G	A	G	A	A	G	T	T	T	G	A	G	A	A	G	G	G	A	G	C	T	G	C	C
604	TX172-4-03	TX172	2015	TX	MLG97	Pop1	T	A	T	C	G	A	C	A	A	G	C	G	A	A	C	C	A	T	C	G	A	G	A	A	G	T	T	T	G	A	G	A	A	G	G	A	A	G	C	T	G	C	C
605	TX172-4-05	TX172	2015	TX	MLG91	Pop1	T	A	T	C	G	A	C	A	A	G	C	G	A	A	C	C	A	T	C	G	A	G	A	A	G	T	T	T	G	A	G	A	A	G	G	A	A	G	C	T	G	C	C
606	TX172-4-06	TX172	2015	TX	MLG91	Pop1	T	A	T	C	G	A	C	A	A	G	C	G	A	A	C	C	A	T	C	G	A	G	A	A	G	T	T	T	G	A	G	A	A	G	G	A	A	G	C	T	G	C	C
607	TX172-4-07	TX172	2015	TX	MLG40	Pop2	T	A	T	C	G	A	C	A	A	G	C	G	A	A	C	C	A	T	C	G	A	G	A	A	G	T	T	T	G	A	G	A	A	G	G	A	A	G	C	T	G	C	C
608	TX172-4-08	TX172	2015	TX	MLG46	Pop2	T	A	T	C	G	A	C	A	A	G	C	G	A	A	C	C	A	T	C	G	A	G	A	A	G	T	T	T	G	A	G	A	A	G	G	A	A	G	C	T	G	C	C
609	TX172-4-09	TX172	2015	TX	MLG97	Pop1	T	A	T	C	G	A	C	A	A	G	C	G	A	A	C	C	A	T	C	G	A	G	A	A	G	T	T	T	G	A	G	A	A	G	G	A	A	G	C	T	G	C	C
610	TX172-4-10	TX172	2015	TX	MLG46	Pop2	T	A	T	C	G	A	C	A	A	G	C	G	A	A	C	C	A	T	C	G	A	G	A	A	G	T	T	T	G	A	G	A	A	G	G	A	A	G	C	T	G	C	C
611	TX172-5-01	TX172	2015	TX	MLG52	Pop2	T	A	T	C	G	A	C	A	A	G	C	G	A	A	C	C	A	T	C	G	A	G	A	A	G	T	T	T	G	A	G	A	A	G	G	A	A	G	C	T	G	C	C
612	TX172-5-02	TX172	2015	TX	MLG43	Pop2	T	A	T	C	G	A	C	A	A	G	C	G	A	A	C	C	A	T	C	G	A	G	A	A	G	T	T	T	G	A	G	A	A	G	G	A	A	G	C	T	G	C	C
613	TX172-5-04	TX172	2015	TX	MLG91	Pop1	T	A	T	C	G	A	C	A	A	G	C	G	A	A	C	C	A	T	C	G	A	G	A	A	G	T	T	T	G	A	G	A	A	G	G	A	A	G	C	T	G	C	C
614	TX172-5-05	TX172	2015	TX	MLG17	Pop2	T	A	T	C	G	A	C	A	A	G	C	G	A	A	C	C	A	T	C	G	A	G	A	A	G	T	T	T	G	A	G	A	A	G	G	A	A	G	C	T	G	C	C
615	TX172-5-06	TX172	2015	TX	MLG46	Pop2	T	A	T	C	G	A	C	A	A	G	C	G	A	A	C	C	A	T	C	G	A	G	A	A	G	T	T	T	G	A	G	A	A	G	G	A	A	G	C	T	G	C	C
616	TX172-5-07	TX172	2015	TX	MLG94	Pop1	T	A	T	C	G	A	C	A	A	G	C	G	A	A	C	C	A	T	C	G	A	G	A	A	G	T	T	T	G	A	G	A	A	G	G	A	A	G	C	T	G	C	C
617	TX172-5-09	TX172	2015	TX	MLG46	Pop2	T	A	T	C	G	A	C	A	A	G	C	G	A	A	C	C	A	T	C	G	A	G	A	A	G	T	T	T	G	A	G	A	A	G	G	A	A	G	C	T	G	C	C
618	TX172-6-01	TX172	2015	TX	MLG43	Pop2	T	A	T	C	G	A	C	A	A	G	C	G	A	A	C	C	A	T	C	G	A	G	A	A	G	T	T	T	G	A	G	A	A	G	G	A	A	G	C	T	G	C	C
619	TX172-6-02	TX172	2015	TX	MLG19	Pop2	T	A	T	C	G	A	C	A	A	G	C	G	A	A	C	C	A	T	C	G	A	G	A	A	G	T	T	T	G	A	G	A	A	G	G	A	A	G	C	T	G	C	C
620	TX172-6-03	TX172	2015	TX	MLG50	Pop2	T	A	T	C	G	A	C	A	A	G	C	G	A	A	C	C	A	T	C	G	A	G	A	A	G	T	T	T	G	A	G	A	A	G	G	A	A	G	C	T	G	C	C
621	TX172-6-04	TX172	2015	TX	MLG97	Pop1	T	A	T	C	G	A	C	A	A	G	C	G	A	A	C	C	A	T	C	G	A	G	A	A	G	T	T	T	G	A	G	A	A	G	G	A	A	G	C	T	G	C	C
622	TX172-6-05	TX172	2015	TX	MLG91	Pop1	T	A	T	C	G	A	C	A	A	G	C	G	A	A	C	C	A	T	C	G	A	G	A	A	G	T	T	T	G	A	G	A	A	G	G	A	A	G	C	T	G	C	C
623	TX172-6-06	TX172	2015	TX	MLG43	Pop2	T	A	T	C	G	A	C	A	A	G	C	G	A	A	C	C	A	T	C	G	A	G	A	A	G	T	T	T	G	A	G	A	A	G	G	A	A	G	C	T	G	C	C
624	TX172-6-07	TX172	2015	TX	MLG48	Pop2	T	A	T	C	G	A	C	A	A	G	C	G	A	A	C	C	A	T	C	G	A	G	A	A	G	T	T	T	G	A	G	A	A	G	G	A	A	G	C	T	G	C	C
625	VA2015E01	VA2015	2015	VA	MLG15	Pop2	T	A	T	C	G	A	C	A	A	G	C	G	A	A	C	C	A	T	C	G	A	G	A	A	G	T	T	T	G	A	G	A	A	G	G	G	A	G	C	T	G	C	C
626	VA2015E02	VA2015	2015	VA	MLG25	Pop1	T	A	T	C	G	A	C	A	A	G	C	G	A	A	C	C	A	T	C	G	A	G	A	A	G	T	T	T	G	A	G	A	A	G	G	G	A	G	C	T	G	C	C
627	VA2015E03	VA2015	2015	VA	MLG87	Pop1	T	A	T	C	G	A	C	A	A	G	C	G	A	A	C	C	A	T	C	G	A	G	A	A	G	T	T	T	G	A	G	A	A	G	G	A	A	G	C	T	G	C	C
628	VA2015E04	VA2015	2015	VA	MLG12	Pop2	T	A	T	C	G	A	C	A	A	G	C	G	A	A	C	C	A	T	C	G	A	G	A	A	G	T	T	T	G	A	G	A	A	G	G	G	A	G	C	T	G	C	C
629	VA2015E05	VA2015	2015	VA	MLG64	Pop1	T	A	T	C	G	A	C	A	A	G	C	G	A	A	C	C	A	T	C	G	A	G	A	A	G	T	T	T	G	A	G	A	A	G	G	A	A	G	C	T	G	C	C
630	VA2015E06	VA2015	2015	VA	MLG64	Pop1	T	A	T	C	G	A	C	A	A	G	C	G	A	A	C	C	A	T	C	G	A	G	A	A	G	T	T	T	G	A	G	A	A	G	G	A	A	G	C	T	G	C	C
631	VA2015E07	VA2015	2015	VA	MLG23	Pop1	T	A	T	C	G	A	C	A	A	G	C	G	A	A	C	C	A	T	C	G	A	G	A	A	G	T	T	T	G	A	G	A	A	G	G	A	A	G	C	T	G	C	C
632	VA2015E08	VA2015	2015	VA	MLG29	Pop1	T	A	T	C	G	A	C	A	A	G	C	G	A	A	C	C	A	T	C	G	A	G	A	A	G	T	T	T	G	A	G	A	A	G	G	A	A	G	C	T	G	C	C
633	VA2015E09	VA2015	2015	VA	MLG46	Pop2	T	A	T	C	G	A	C	A	A	G	C	G	A	A	C	C	A	T	C	G	A	G	A	A	G	T	T	T	G	A	G	A	A	G	G	A	A	G	C	T	G	C	C
634	VA2015E10	VA2015	2015	VA	MLG23	Pop1	T	A	T	C	G	A	C	A	A	G	C	G	A	A	C	C	A	T	C	G	A	G	A	A	G	T	T	T	G	A	G	A	A	G	G	A	A	G	C	T	G	C	C
635	VA2015E11	VA2015	2015	VA	MLG64	Pop1	T	A	T	C	G	A	C	A	A	G	C	G	A	A	C	C	A	T	C	G	A	G	A	A	G	T	T	T	G	A	G	A	A	G	G	A	A	G	C	T	G	C	C
636	VA2015E12	VA2015	2015	VA	MLG48	Pop2	T	A	T	C	G	A	C	A	A	G	C	G	A	A	C	C	A	T	C	G	A	G	A	A	G	T	T	T	G	A	G	A	A	G	G	A	A	G	C	T	G	C	C
637	VA2015F01	VA2015	2015	VA	MLG15	Pop2	T	A	T	C	G	A	C	A	A	G	C	G	A	A	C	C	A	T	C	G	A	G	A	A	G	T	T	T	G	A	G	A	A	G	G	G	A	G	C	T	G	C	C
638	VA2015F02	VA2015	2015	VA	MLG23	Pop1	T	A	T	C	G	A	C	A	A	G	C	G	A	A	C	C	A	T	C	G	A	G	A	A	G	T	T	T	G	A	G	A	A	G	G	A	A	G	C	T	G	C	C
639	VA2015F03	VA2015	2015	VA	MLG64	Pop1	T	A	T	C	G	A	C	A	A	G	C	G	A	A	C	C	A	T	C	G	A	G	A	A	G	T	T	T	G	A	G	A	A	G	G	A	A	G	C	T	G	C	C
640	VA2015F04	VA2015	2015	VA	MLG64	Pop1	T	A	T	C	G	A	C	A	A	G	C	G	A	A	C	C	A	T	C	G	A	G	A	A	G	T	T	T	G	A	G	A	A	G	G	A	A	G	C	T	G	C	C
641	VA2015F05	VA2015	2015	VA	MLG43	Pop2	T	A	T	C	G	A	C	A	A	G	C	G	A	A	C	C	A	T	C	G	A	G	A	A	G	T	T	T	G	A	G	A	A	G	G	A	A	G	C	T	G	C	C
642	VA2015F06	VA2015	2015	VA	MLG28	Pop1	T	A	T	C	G	A	C	A	A	G	C	G	A	A	C	C	A	T	C	G	A	G	A	A	G	T	T	T	G	A	G	A	A	G	G	A	A	G	C	T	G	C	C
643	VA2015F07	VA2015	2015	VA	MLG65	Pop1	T	A	T	C	G	A	C	A	A	G	C	G	A	A	C	C	A	T	C	G	A	G	A	A	G	T	T	T	G	A	G	A	A	G	G	A	A	G	C	T	G	C	C
644	VA2015F08	VA2015	2015	VA	MLG23	Pop1	T	A	T	C	G	A	C	A	A	G	C	G	A	A	C	C	A	T	C	G	A	G	A	A	G	T	T	T	G	A	G	A	A	G	G	A	A	G	C	T	G	C	C
645	VA2015F09	VA2015	2015	VA	MLG58	Pop1	T	A	T	C	G	A	C	A	A	G	C	G	A	A	C	C	A	T	C	G	A	G	A	A	G	T	T	T	G	A	G	A	A	G	G	A	A	G	C	T	G	C	C
646	VA2015F10	VA2015	2015	VA	MLG21	Pop1	T	A	T	C	G	A	C	A	A	G	C	G	A	A	C	C	A	T	C	G	A	G	A	A	G	T	T	T	G	A	G	A	A	G	G	A	A	G	C	T	G	C	C
647	VA2015F11	VA2015	2015	VA	MLG23	Pop1	T	A	T	C	G	A	C	A	A	G	C	G	A	A	C	C	A	T	C	G	A	G	A	A	G	T	T	T	G	A	G	A	A	G	G	A	A	G	C	T	G	C	C
648	VA2015F12	VA2015	2015	VA	MLG15	Pop2	T	A	T	C	G	A	C	A	A	G	C	G	A	A	C	C	A	T	C	G	A	G	A	A	G	T	T	T	G	A	G	A	A	G	G	G	A	G	C	T	G	C	C
649	VA2015G01	VA2015	2015	VA	MLG15	Pop2	T	A	T	C	G	A	C	A	A	G	C	G	A	A	C	C	A	T	C	G	A	G	A	A	G	T	T	T	G	A	G	A	A	G	G	G	A	G	C	T	G	C	C
650	VA2015G02	VA2015	2015	VA	MLG15	Pop2	T	A	T	C	G	A	C	A	A	G	C	G	A	A	C	C	A	T	C	G	A	G	A	A	G	T	T	T	G	A	G	A	A	G	G	G	A	G	C	T	G	C	C
651	VA2015G03	VA2015	2015	VA	MLG97	Pop1	T	A	T	C	G	A	C	A	A	G	C	G	A	A	C	C	A	T	C	G	A	G	A	A	G	T	T	T	G	A	G	A	A	G	G	A	A	G	C	T	G	C	C
652	VA2015G04	VA2015	2015	VA	MLG23	Pop1	T	A	T	C	G	A	C	A	A	G	C	G	A	A	C	C	A	T	C	G	A	G	A	A	G	T	T	T	G	A	G	A	A	G	G	A	A	G	C	T	G	C	C
653	VA2015G05	VA2015	2015	VA	MLG64	Pop1	T	A	T	C	G	A	C	A	A	G	C	G	A	A	C	C	A	T	C	G	A	G	A	A	G	T	T	T	G	A	G	A	A	G	G	A	A	G	C	T	G	C	C
654	VA2015G06	VA2015	2015	VA	MLG23	Pop1	T	A	T	C	G	A	C	A	A	G	C	G	A	A	C	C	A	T	C	G	A	G	A	A	G	T	T	T	G	A	G	A	A	G	G	A	A	G	C	T	G	C	C
655	VA2015G07	VA2015	2015	VA	MLG15	Pop2	T	A	T	C	G	A	C	A	A	G	C	G	A	A	C	C	A	T	C	G	A	G	A	A	G	T	T	T	G	A	G	A	A	G	G	G	A	G	C	T	G	C	C
656	VA2015G08	VA2015	2015	VA	MLG15	Pop2	T	A	T	C	G	A	C	A	A	G	C	G	A	A	C	C	A	T	C	G	A	G	A	A	G	T	T	T	G	A	G	A	A	G	G	G	A	G	C	T	G	C	C
657	VA2015G09	VA2015	2015	VA	MLG15	Pop2	T	A	T	C	G	A	C	A	A	G	C	G	A	A	C	C	A	T	C	G	A	G	A	A	G	T	T	T	G	A	G	A	A	G	G	G	A	G	C	T	G	C	C
658	VA2015G10	VA2015	2015	VA	MLG64	Pop1	T	A	T	C	G	A	C	A	A	G	C	G	A	A	C	C	A	T	C	G	A	G	A	A	G	T	T	T	G	A	G	A	A	G	G	A	A	G	C	T	G	C	C
659	VA2015G11	VA2015	2015	VA	MLG14	Pop2	T	A	T	C	G	A	C	A	A	G	C	G	A	A	C	C	A	T	C	G	A	G	A	A	G	T	T	T	G	A	G	A	A	G	G	A	A	G	C	T	G	C	C
660	VA2015G12	VA2015	2015	VA	MLG23	Pop1	T	A	T	C	G	A	C	A	A	G	C	G	A	A	C	C	A	T	C	G	A	G	A	A	G	T	T	T	G	A	G	A	A	G	G	A	A	G	C	T	G	C	C
661	VA2015H01	VA2015	2015	VA	MLG66	Pop1	T	A	T	C	G	A	C	A	A	G	C	G	A	A	C	C	A	T	C	G	A	G	A	A	G	T	T	T	G	A	G	A	A	G	G	G	A	G	C	T	G	C	C
662	VA2015H02	VA2015	2015	VA	MLG63	Pop1	T	A	T	C	G	A	C	A	A	G	C	G	A	A	C	C	A	T	C	G	A	G	A	A	G	T	T	T	G	A	G	A	A	G	G	G	A	G	C	T	G	C	C
663	VA2015H03	VA2015	2015	VA	MLG23	Pop1	T	A	T	C	G	A	C	A	A	G	C	G	A	A	C	C	A	T	C	G	A	G	A	A	G	T	T	T	G	A	G	A	A	G	G	A	A	G	C	T	G	C	C
664	VA2015H04	VA2015	2015	VA	MLG64	Pop1	T	A	T	C	G	A	C	A	A	G	C	G	A	A	C	C	A	T	C	G	A	G	A	A	G	T	T	T	G	A	G	A	A	G	G	A	A	G	C	T	G	C	C
665	VA2015H05	VA2015	2015	VA	MLG23	Pop1	T	A	T	C	G	A	C	A	A	G	C	G	A	A	C	C	A	T	C	G	A	G	A	A	G	T	T	T	G	A	G	A	A	G	G	A	A	G	C	T	G	C	C
666	VA2015H06	VA2015	2015	VA	MLG9	Pop1	T	A	T	C	G	A	C	A	A	G	C	G	A	A	C	C	A	T	C	G	A	G	A	A	G	T	T	T	G	A	G	A	A	G	G	A	A	G	C	T	G	C	C
667	VA2015H07	VA2015	2015	VA	MLG41	Pop2	T	A	T	C	G	A	C	A	A	G	C	G	A	A	C	C	A	T	C	G	A	G	A	A	G	T	T	T	G	A	G	A	A	G	G	A	A	G	C	T	G	C	C
668	VA2015H08	VA2015	2015	VA	MLG64	Pop1	T	A	T	C	G	A	C	A	A	G	C	G	A	A	C	C	A	T	C	G	A	G	A	A	G	T	T	T	G	A	G	A	A	G	G	A	A	G	C	T	G	C	C
669	VA2015H09	VA2015	2015	VA	MLG15	Pop2	T	A	T	C	G	A	C	A	A	G	C	G	A	A	C	C	A	T	C	G	A	G	A	A	G	T	T	T	G	A	G	A	A	G	G	G	A	G	C	T	G	C	C
670	VA2015H10	VA2015	2015	VA	MLG23	Pop1	T	A	T	C	G	A	C	A	A	G	C	G	A	A	C	C	A	T	C	G	A	G	A	A	G	T	T	T	G	A	G	A	A	G	G	A	A	G	C	T	G	C	C
671	VA2015H11	VA2015	2015	VA	MLG15	Pop2	T	A	T	C	G	A	C	A	A	G	C	G	A	A	C	C	A	T	C	G	A	G	A	A	G	T	T	T	G	A	G	A	A	G	G	G	A	G	C	T	G	C	C
672	VA2015H12	VA2015	2015	VA	MLG15	Pop2	T	A	T	C	G	A	C	A	A	G	C	G	A	A	C	C	A	T	C	G	A	G	A	A	G	T	T	T	G	A	G	A	A	G	G	G	A	G	C	T	G	C	C
673	WI2015A01	WI2015	2015	WI	MLG8	Pop1	T	A	T	C	G	A	C	A	A	G	C	G	A	A	C	C	A	T	C	G	A	G	A	A	G	T	T	T	G	A	G	A	A	G	G	A	A	G	C	T	G	C	C
674	WI2015A02	WI2015	2015	WI	MLG8	Pop1	T	A	T	C	G	A	C	A	A	G	C	G	A	A	C	C	A	T	C	G	A	G	A	A	G	T	T	T	G	A	G	A	A	G	G	A	A	G	C	T	G	C	C
675	WI2015A03	WI2015	2015	WI	MLG8	Pop1	T	A	T	C	G	A	C	A	A	G	C	G	A	A	C	C	A	T	C	G	A	G	A	A	G	T	T	T	G	A	G	A	A	G	G	A	A	G	C	T	G	C	C
676	WI2015A04	WI2015	2015	WI	MLG8	Pop1	T	A	T	C	G	A	C	A	A	G	C	G	A	A	C	C	A	T	C	G	A	G	A	A	G	T	T	T	G	A	G	A	A	G	G	A	A	G	C	T	G	C	C
677	WI2015A05	WI2015	2015	WI	MLG56	Pop1	T	A	T	C	G	A	C	A	A	G	C	G	A	A	C	C	A	T	C	G	A	G	A	A	G	T	T	T	G	A	G	A	A	G	G	A	A	G	C	T	G	C	C
678	WI2015A06	WI2015	2015	WI	MLG6	Pop1	T	A	T	C	G	A	C	A	A	G	C	G	A	A	C	C	A	T	C	G	A	G	A	A	G	T	T	T	G	A	G	A	A	G	G	A	A	G	C	T	G	C	C
679	WI2015A07	WI2015	2015	WI	MLG60	Pop1	T	A	T	C	G	A	C	A	A	G	C	G	A	A	C	C	A	T	C	G	A	G	A	A	G	T	T	T	G	A	G	A	A	G	G	A	A	G	C	T	G	C	C
680	WI2015A08	WI2015	2015	WI	MLG83	Pop1	T	A	T	C	G	A	C	A	A	G	C	G	A	A	C	C	A	T	C	G	A	G	A	A	G	T	T	T	G	A	G	A	A	G	G	A	A	G	C	T	G	C	C
681	WI2015A09	WI2015	2015	WI	MLG5	Pop1	T	A	T	C	G	A	C	A	A	G	C	G	A	A	C	C	A	T	C	G	A	G	A	A	G	T	T	T	G	A	G	A	A	G	G	A	A	G	C	T	G	C	C
682	WI2015A10	WI2015	2015	WI	MLG26	Pop1	T	A	T	C	G	A	C	A	A	G	C	G	A	A	C	C	A	T	C	G	A	G	A	A	G	T	T	T	G	A	G	A	A	G	G	A	A	G	C	T	G	C	C
683	WI2015A11	WI2015	2015	WI	MLG30	Pop1	T	A	T	C	G	A	C	A	A	G	C	G	A	A	C	C	A	T	C	G	A	G	A	A	G	T	T	T	G	A	G	A	A	G	G	A	A	G	C	T	G	C	C
684	WI2015A12	WI2015	2015	WI	MLG30	Pop1	T	A	T	C	G	A	C	A	A	G	C	G	A	A	C	C	A	T	C	G	A	G	A	A	G	T	T	T	G	A	G	A	A	G	G	A	A	G	C	T	G	C	C
685	WI2015B01	WI2015	2015	WI	MLG91	Pop1	T	A	T	C	G	A	C	A	A	G	C	G	A	A	C	C	A	T	C	G	A	G	A	A	G	T	T	T	G	A	G	A	A	G	G	A	A	G	C	T	G	C	C
686	WI2015B02	WI2015	2015	WI	MLG57	Pop1	T	A	T	C	G	A	C	A	A	G	C	G	A	A	C	C	A	T	C	G	A	G	A	A	G	T	T	T	G	A	G	A	A	G	G	A	A	G	C	T	G	C	C
687	WI2015B03	WI2015	2015	WI	MLG22	Pop1	T	A	T	C	G	A	C	A	A	G	C	G	A	A	C	C	A	T	C	G	A	G	A	A	G	T	T	T	G	A	G	A	A	G	G	A	A	G	C	T	G	C	C
688	WI2015B04	WI2015	2015	WI	MLG54	Pop1	T	A	T	C	G	A	C	A	A	G	C	G	A	A	C	C	A	T	C	G	A	G	A	A	G	T	T	T	G	A	G	A	A	G	G	A	A	G	C	T	G	C	C
689	WI2015B05	WI2015	2015	WI	MLG6	Pop1	T	A	T	C	G	A	C	A	A	G	C	G	A	A	C	C	A	T	C	G	A	G	A	A	G	T	T	T	G	A	G	A	A	G	G	A	A	G	C	T	G	C	C
690	WI2015B06	WI2015	2015	WI	MLG8	Pop1	T	A	T	C	G	A	C	A	A	G	C	G	A	A	C	C	A	T	C	G	A	G	A	A	G	T	T	T	G	A	G	A	A	G	G	A	A	G	C	T	G	C	C
691	WI2015B07	WI2015	2015	WI	MLG48	Pop2	T	A	T	C	G	A	C	A	A	G	C	G	A	A	C	C	A	T	C	G	A	G	A	A	G	T	T	T	G	A	G	A	A	G	G	A	A	G	C	T	G	C	C
692	WI2015B08	WI2015	2015	WI	MLG31	Pop1	T	A	T	C	G	A	C	A	A	G	C	G	A	A	C	C	A	T	C	G	A	G	A	A	G	T	T	T	G	A	G	A	A	G	G	A	A	G	C	T	G	C	C
693	WI2015B09	WI2015	2015	WI	MLG46	Pop2	T	A	T	C	G	A	C	A	A	G	C	G	A	A	C	C	A	T	C	G	A	G	A	A	G	T	T	T	G	A	G	A	A	G	G	A	A	G	C	T	G	C	C
694	WI2015B10	WI2015	2015	WI	MLG8	Pop1	T	A	T	C	G	A	C	A	A	G	C	G	A	A	C	C	A	T	C	G	A	G	A	A	G	T	T	T	G	A	G	A	A	G	G	A	A	G	C	T	G	C	C
695	WI2015B11	WI2015	2015	WI	MLG7	Pop1	T	A	T	C	G	A	C	A	A	G	C	G	A	A	C	C	A	T	C	G	A	G	A	A	G	T	T	T	G	A	G	A	A	G	G	A	A	G	C	T	G	C	C
696	WI2015B12	WI2015	2015	WI	MLG7	Pop1	T	A	T	C	G	A	C	A	A	G	C	G	A	A	C	C	A	T	C	G	A	G	A	A	G	T	T	T	G	A	G	A	A	G	G	A	A	G	C	T	G	C	C
697	WI2015C01	WI2015	2015	WI	MLG60	Pop1	T	A	T	C	G	A	C	A	A	G	C	G	A	A	C	C	A	T	C	G	A	G	A	A	G	T	T	T	G	A	G	A	A	G	G	A	A	G	C	T	G	C	C
698	WI2015C02	WI2015	2015	WI	MLG60	Pop1	T	A	T	C	G	A	C	A	A	G	C	G	A	A	C	C	A	T	C	G	A	G	A	A	G	T	T	T	G	A	G	A	A	G	G	A	A	G	C	T	G	C	C
699	WI2015C03	WI2015	2015	WI	MLG60	Pop1	T	A	T	C	G	A	C	A	A	G	C	G	A	A	C	C	A	T	C	G	A	G	A	A	G	T	T	T	G	A	G	A	A	G	G	A	A	G	C	T	G	C	C
700	WI2015C04	WI2015	2015	WI	MLG61	Pop1	T	A	T	C	G	A	C	A	A	G	C	G	A	A	C	C	A	T	C	G	A	G	A	A	G	T	T	T	G	A	G	A	A	G	G	A	A	G	C	T	G	C	C
701	WI2015C05	WI2015	2015	WI	MLG60	Pop1	T	A	T	C	G	A	C	A	A	G	C	G	A	A	C	C	A	T	C	G	A	G	A	A	G	T	T	T	G	A	G	A	A	G	G	A	A	G	C	T	G	C	C
702	WI2015C06	WI2015	2015	WI	MLG48	Pop2	T	A	T	C	G	A	C	A	A	G	C	G	A	A	C	C	A	T	C	G	A	G	A	A	G	T	T	T	G	A	G	A	A	G	G	A	A	G	C	T	G	C	C
703	WI2015C07	WI2015	2015	WI	MLG23	Pop1	T	A	T	C	G	A	C	A	A	G	C	G	A	A	C	C	A	T	C	G	A	G	A	A	G	T	T	T	G	A	G	A	A	G	G	A	A	G	C	T	G	C	C
704	WI2015C08	WI2015	2015	WI	MLG8	Pop1	T	A	T	C	G	A	C	A	A	G	C	G	A	A	C	C	A	T	C	G	A	G	A	A	G	T	T	T	G	A	G	A	A	G	G	A	A	G	C	T	G	C	C
705	WI2015C09	WI2015	2015	WI	MLG55	Pop1	T	A	T	C	G	A	C	A	A	G	C	G	A	A	C	C	A	T	C	G	A	G	A	A	G	T	T	T	G	A	G	A	A	G	G	A	A	G	C	T	G	C	C
706	WI2015C10	WI2015	2015	WI	MLG23	Pop1	T	A	T	C	G	A	C	A	A	G	C	G	A	A	C	C	A	T	C	G	A	G	A	A	G	T	T	T	G	A	G	A	A	G	G	A	A	G	C	T	G	C	C
707	WI2015C11	WI2015	2015	WI	MLG60	Pop1	T	A	T	C	G	A	C	A	A	G	C	G	A	A	C	C	A	T	C	G	A	G	A	A	G	T	T	T	G	A	G	A	A	G	G	A	A	G	C	T	G	C	C
708	WI2015C12	WI2015	2015	WI	MLG24	Pop1	T	A	T	C	G	A	C	A	A	G	C	G	A	A	C	C	A	T	C	G	A	G	A	A	G	T	T	T	G	A	G	A	A	G	G	A	A	G	C	T	G	C	C
709	WI2015D01	WI2015	2015	WI	MLG55	Pop1	T	A	T	C	G	A	C	A	A	G	C	G	A	A	C	C	A	T	C	G	A	G	A	A	G	T	T	T	G	A	G	A	A	G	G	A	A	G	C	T	G	C	C
710	WI2015D02	WI2015	2015	WI	MLG23	Pop1	T	A	T	C	G	A	C	A	A	G	C	G	A	A	C	C	A	T	C	G	A	G	A	A	G	T	T	T	G	A	G	A	A	G	G	A	A	G	C	T	G	C	C
711	WI2015D03	WI2015	2015	WI	MLG91	Pop1	T	A	T	C	G	A	C	A	A	G	C	G	A	A	C	C	A	T	C	G	A	G	A	A	G	T	T	T	G	A	G	A	A	G	G	A	A	G	C	T	G	C	C
712	WI2015D04	WI2015	2015	WI	MLG67	Pop1	T	A	T	C	G	A	C	A	A	G	C	G	A	A	C	C	A	T	C	G	A	G	A	A	G	T	T	T	G	A	G	A	A	G	G	A	A	G	C	T	G	C	C
713	WI2015D05	WI2015	2015	WI	MLG67	Pop1	T	A	T	C	G	A	C	A	A	G	C	G	A	A	C	C	A	T	C	G	A	G	A	A	G	T	T	T	G	A	G	A	A	G	G	A	A	G	C	T	G	C	C
714	WI2015D06	WI2015	2015	WI	MLG8	Pop1	T	A	T	C	G	A	C	A	A	G	C	G	A	A	C	C	A	T	C	G	A	G	A	A	G	T	T	T	G	A	G	A	A	G	G	A	A	G	C	T	G	C	C
715	WI2015D07	WI2015	2015	WI	MLG8	Pop1	T	A	T	C	G	A	C	A	A	G	C	G	A	A	C	C	A	T	C	G	A	G	A	A	G	T	T	T	G	A	G	A	A	G	G	A	A	G	C	T	G	C	C
716	WI2015D08	WI2015	2015	WI	MLG23	Pop1	T	A	T	C	G	A	C	A	A	G	C	G	A	A	C	C	A	T	C	G	A	G	A	A	G	T	T	T	G	A	G	A	A	G	G	A	A	G	C	T	G	C	C
717	WI2015D09	WI2015	2015	WI	MLG23	Pop1	T	A	T	C	G	A	C	A	A	G	C	G	A	A	C	C	A	T	C	G	A	G	A	A	G	T	T	T	G	A	G	A	A	G	G	A	A	G	C	T	G	C	C
718	WI2015D10	WI2015	2015	WI	MLG77	Pop1	T	A	T	C	G	A	C	A	A	G	C	G	A	A	C	C	A	T	C	G	A	G	A	A	G	T	T	T	G	A	G	A	A	G	G	A	A	G	C	T	G	C	C
719	WI2015D11	WI2015	2015	WI	MLG59	Pop1	T	A	T	C	G	A	C	A	A	G	C	G	A	A	C	C	A	T	C	G	A	G	A	A	G	T	T	T	G	A	G	A	A	G	G	A	A	G	C	T	G	C	C
720	WI2015D12	WI2015	2015	WI	MLG8	Pop1	T	A	T	C	G	A	C	A	A	G	C	G	A	A	C	C	A	T	C	G	A	G	A	A	G	T	T	T	G	A	G	A	A	G	G	A	A	G	C	T	G	C	C
[truncated: 612 more columns]

## Sheet: Table S3
Table S3: Analyses of molecular variance using 720 Puccinia spp. haplotypes from switchgrass based on 39 SNPs in the EF-1α gene: (A) among and within genetic clusters; (B) among and within States
	Source	df	SS	MS	Est. Var.	%	p-value
(A)	Among genetic clusters	1	1119.48	1119.48	3.125	0.73	0.001
	Within genetic cluster	718	831.789	1.158	1.158	0.27
	Total	719	1951.27		4.284	1
(B)	Among states	6	249.022	41.504	0.394	0.14	0.001
	Within state	713	1702.25	2.387	2.387	0.86
	Total	719	1951.27		2.782	1
df: degree of freedom; SS: sum of squares; MS: mean squares; Est. Var.: estimate of variance; %: percent of total variation; p-value is based on 1000 permutations

## Sheet: TableS4
Table S4: Pairwise genetic distance (Fst in lower diagonal) and gene flow (Nm in upper diagonal) using 720 Puccinia spp. haplotypes from switchgrass based on 39 SNPs in the EF-1α gene: (A) between the two genetic clusters; (B) between the seven States
(A)
Pop1	Pop2
	0.73	Pop1
0.185		Pop2
(B)
AL	GA	OK	TN	TX	VA	WI
	0.036	0.013	0.071	0.002	0.181	0.292	AL
13.535		0.066	0.186	0.042	0.28	0.419	GA
37.092	7.105		0.069	0.011	0.175	0.29	OK
6.494	2.182	6.706		0.055	0.25	0.273	TN
249.5	11.479	44.382	8.661		0.203	0.313	TX
2.256	1.283	2.364	1.497	1.966		0.138	VA
1.211	0.693	1.223	1.33	1.099	3.129		WI
